# Supplementary material for: Mechanistic insights into recruitment and regulation of the RNA helicase UPF1 in replication-dependent histone mRNA decay
Source: Nat Commun. 2026 Jan 3;17:155. doi: 10.1038/s41467-025-67991-z (PMC12775136; doi:10.1038/s41467-025-67991-z)
Supplement: Supplementary file 4 — Source Data [file 41467_2025_67991_MOESM4_ESM.zip]

Archive with 6 entries (6 files):
- Sourcedata.xlsx
- __MACOSX/._Sourcedata.xlsx
- Sourcedata.pdf
- __MACOSX/._Sourcedata.pdf
- Sourcedata_Supplementary.pdf
- __MACOSX/._Sourcedata_Supplementary.pdf
