# Supplementary material for: Mechanistic insights into recruitment and regulation of the RNA helicase UPF1 in replication-dependent histone mRNA decay
Source: Nat Commun. 2026 Jan 3;17:155. doi: 10.1038/s41467-025-67991-z (PMC12775136; doi:10.1038/s41467-025-67991-z)
Supplement: Supplementary file 4 — Source Data [file 41467_2025_67991_MOESM4_ESM.zip › Sourcedata.xlsx]

## Sheet: Figure 1B
		control RNA + deltaCH				SL RNA + deltaCH
		pH6.5 25d	Set #1	Set #2	Set #3	pH6.5 25d	Set #1	Set #2	Set #3
			0	0	0		0	0	0
			-4802	-3687.5	-3942		-475	-1250.5	-1361
			-8969	-7070.5	-7222		-1544	-2874	-3596
			-12137	-9922.5	-9725.5		-3406.5	-4853.5	-6531.5
			-14923.5	-11970	-11398.5		-5640	-6871	-9269
			-16826	-13544	-12797.5		-7224	-8794	-11531
			-18630.5	-14946	-13951		-9230.5	-10644.5	-13774.5
			-19878	-15867	-14829		-10783	-12182.5	-15464.5
			-20898.5	-16774	-15713		-12446.5	-13811	-17472.5
			-21798	-17459	-16189.5		-14039	-15120	-19073.5
			-22379.5	-17863	-16761.5		-15071.5	-16402.5	-20407
			-23000.5	-18427.5	-17026.5		-16275	-17323	-21596
			-23587	-18832	-17414		-17800	-18342.5	-22554
			-23986	-19072.5	-17610		-18741.5	-19239	-23491.5
			-24481	-19365.5	-17949.5		-19499.5	-20003.5	-24264
			-24707	-19809.5	-18249		-20312	-20618	-24886
			-24977	-19879.5	-18329.5		-20912	-21132.5	-25551
			-25304	-20100	-18741		-21404	-21675.5	-26107.5
			-25423.5	-20349	-18730		-21985	-22157.5	-26493.5
			-25737.5	-20545.5	-19125		-22529	-22573	-27019
			-26034.5	-20720	-19169		-22871	-22907.5	-27344.5
			-26121.5	-20761	-19219		-23257.5	-23219	-27646.5
			-26466.5	-20884	-19444.5		-23558.5	-23520.5	-27824
			-26623	-21094	-19622		-23950	-23785.5	-28186.5
			-26806	-21172.5	-19745.5		-24294.5	-24106.5	-28542.5
			-26975.5	-21427	-19732.5		-24453.5	-24380	-28834.5
			-27051	-21351.5	-19932		-24643	-24480.5	-28923
			-27238	-21514.5	-20046.5		-24907	-24793	-29324
			-27143.5	-21592.5	-20246.5		-25148.5	-24860	-29406.5
			-27352.5	-21812.5	-20404.5		-25417.5	-25129	-29672
			-27519	-21777	-20438.5		-25610	-25386	-29850
			-27610.5	-22017	-20439		-25788	-25460.5	-30059.5
			-27518.5	-22013.5	-20618		-25892.5	-25696.5	-30185
			-27775.5	-22215.5	-20718		-26224	-25780.5	-30425.5
			-27940	-22169	-20829.5		-26221	-26009	-30593.5
			-28003.5	-22238.5	-20855.5		-26467	-26130.5	-30756.5
			-28110.5	-22316.5	-21005.5		-26623.5	-26269	-30834.5
			-28264.5	-22284	-20988		-26692	-26369.5	-31035
			-28384	-22480	-21137		-26900	-26473	-31151.5
			-28350.5	-22631.5	-21326.5		-27039.5	-26719.5	-31366.5
			-28448	-22644.5	-21240.5		-27170	-26850.5	-31404.5
			-28649	-22747.5	-21434.5		-27289	-26941	-31569
			-28722	-22779	-21506		-27460.5	-27112.5	-31713.5
			-28789	-22839	-21453.5		-27562	-27129	-31843.5
			-28914.5	-22896	-21563		-27674	-27262.5	-31957
			-28908.5	-23052.5	-21643.5		-27829	-27421	-32078.5
			-29069.5	-23040	-21723.5		-27931.5	-27477	-32170.5
			-29154	-23117	-21676		-27966	-27553.5	-32369
			-29212	-23101.5	-21887.5		-28191.5	-27736.5	-32377
			-29255	-23251.5	-21782.5		-28180.5	-27930	-32494.5
			-29305	-23299	-21906.5		-28317.5	-27983	-32726
			-29520.5	-23380	-22150.5		-28526.5	-27994.5	-32717
			-29539.5	-23307	-22175		-28629	-28089	-32922
			-29589	-23402.5	-22080		-28662.5	-28210	-33070
			-29659.5	-23513	-22271		-28918	-28304	-33022.5
			-29799	-23642	-22326		-28865.5	-28363	-33143
			-29729.5	-23564.5	-22414.5		-28972.5	-28512.5	-33298.5
			-29928	-23689.5	-22542.5		-29149	-28514.5	-33309.5
			-29908.5	-23822	-22498.5		-29119.5	-28632.5	-33429.5
			-29923.5	-23688	-22471.5		-29224.5	-28756.5	-33562.5
			-29992	-23783	-22405		-29278.5	-28823.5	-33633
			-30025	-23833	-22571		-29407.5	-28853.5	-33794.5
			-30161.5	-23999	-22619		-29558	-28923.5	-33793.5
			-30247	-23924	-22517		-29594	-29056	-33824
			-30297.5	-23977	-22701.5		-29701.5	-29169	-33940.5
			-30317	-24049	-22728		-29845	-29202	-34049.5
			-30356.5	-24075	-22805.5		-29870	-29243.5	-34119
			-30479.5	-24156.5	-22914.5		-30025.5	-29344.5	-34167
			-30560.5	-24253	-22917.5		-30053.5	-29410	-34294.5
			-30540	-24200	-22855.5		-30108	-29498	-34309.5
			-30606	-24318	-23057.5		-30293	-29659	-34402.5
			-30589.5	-24418	-23035		-30380	-29662	-34517
			-30647	-24319	-23056.5		-30430.5	-29691.5	-34462.5
			-30776	-24544	-23124.5		-30526	-29702	-34650.5
			-30848	-24600	-23331.5		-30581	-29793	-34737
			-30836.5	-24526.5	-23323.5		-30633.5	-29898	-34775.5
			-30862	-24638	-23343		-30712	-29975	-34864
			-30947	-24629	-23328		-30763.5	-30003.5	-34977.5
			-31057	-24672.5	-23367.5		-30832	-30108.5	-35027.5
			-31019	-24701	-23491		-30866	-30156	-35083
			-31122.5	-24784	-23568		-31011	-30150.5	-35183
			-31210.5	-24812.5	-23543.5		-31043	-30265	-35209.5
			-31269.5	-24896	-23663.5		-31130	-30264.5	-35254.5
			-31225.5	-24906	-23667.5		-31225.5	-30369	-35306
			-31411	-24924	-23597		-31260.5	-30438.5	-35399
			-31352.5	-24995.5	-23825		-31285.5	-30494	-35506
			-31410	-25054.5	-23799.5		-31356.5	-30526.5	-35525.5
			-31524.5	-25093.5	-23820.5		-31407	-30549.5	-35578.5
			-31465.5	-25157	-23886		-31488.5	-30642.5	-35627
			-31580	-25086	-23959		-31551	-30741.5	-35638.5
			-31596.5	-25180.5	-23968.5		-31660.5	-30840	-35710.5
			-31593	-25282	-24033.5		-31643.5	-30867.5	-35854.5
			-31763.5	-25394.5	-24112		-31818.5	-30834	-35851
			-31717	-25332	-24078.5		-31821	-30935.5	-35950.5
			-31590.5	-25327	-24220		-31901	-30999.5	-36016
			-31867.5	-25411.5	-24198		-32005.5	-31056	-36069.5
			-31915.5	-25382.5	-24287		-31947	-31076.5	-36143.5
			-31990.5	-25482	-24341		-32026.5	-31169.5	-36147.5
			-31908.5	-25567.5	-24439		-32127	-31167	-36200
			-32025.5	-25530	-24403.5		-32143.5	-31183.5	-36325
			-31955	-25598.5	-24447.5		-32190.5	-31289	-36385
			-32008.5	-25716.5	-24493.5		-32207.5	-31348	-36409
			-32162.5	-25752.5	-24509		-32272.5	-31433.5	-36478.5
			-32159.5	-25779	-24532		-32350.5	-31469.5	-36538
			-32079.5	-25601.5	-24664.5		-32447	-31469	-36538
			-32215.5	-25819	-24687.5		-32468	-31514.5	-36618
			-32229	-25782	-24611		-32487.5	-31569.5	-36671
			-32246	-25856	-24743.5		-32529	-31626	-36689
			-32267.5	-25900	-24772.5		-32701.5	-31643.5	-36773.5
			-32353.5	-25957	-24769.5		-32708	-31709	-36799
			-32414	-26032.5	-24863		-32733.5	-31711	-36820
			-32541	-26006	-24856.5		-32773	-31804	-36898
			-32557	-26049	-24800.5		-32759.5	-31874.5	-37004
			-32526	-26108	-25079		-32815.5	-31852	-36985
			-32545.5	-26116	-25038.5		-32837	-31903	-37052.5
			-32589	-26044.5	-25045		-32908.5	-31976	-37065
			-32637	-26149	-25005.5		-33029.5	-31992	-37124.5
			-32732	-26221.5	-25159		-32992	-32002.5	-37236
			-32583.5	-26185.5	-25172.5		-33089	-32027	-37214.5
			-32709.5	-26254.5	-25196		-33155.5	-32119.5	-37303.5
			-32824	-26361	-25251.5		-33159	-32172.5	-37263.5
			-32788	-26331.5	-25150.5		-33259	-32275.5	-37338.5
			-32786	-26378	-25349.5		-33274	-32208	-37425.5
			-32859	-26356	-25292		-33220.5	-32306.5	-37456
			-32973.5	-26397.5	-25364		-33410	-32337	-37478.5
			-32937	-26451.5	-25356.5		-33367	-32376.5	-37527
			-32952	-26492	-25368.5		-33439	-32470.5	-37567
			-32923	-26487.5	-25409		-33477	-32443	-37586.5
			-33029.5	-26538.5	-25486.5		-33521	-32439	-37661
			-33040	-26540.5	-25419		-33538.5	-32487	-37677.5
			-33129	-26562	-25478		-33592.5	-32628.5	-37660.5
			-33111.5	-26642	-25556		-33589	-32563	-37776
			-33101.5	-26664	-25631.5		-33705.5	-32671	-37723
			-33187	-26679.5	-25624.5		-33664	-32668.5	-37767
			-33226	-26782.5	-25622.5		-33762.5	-32707	-37866
			-33280.5	-26714	-25816.5		-33811	-32746.5	-37828
			-33255.5	-26707.5	-25784		-33805.5	-32746	-37814
			-33288.5	-26787	-25692.5		-33907.5	-32761.5	-37959
			-33236	-26803	-25859.5		-33908.5	-32860	-37959
			-33290	-26840	-25826		-33988	-32870	-37980
			-33350	-26791	-25818.5		-33976	-32932	-38058.5
			-33358.5	-26887	-25989.5		-34001.5	-32915	-38078.5
			-33391	-27001.5	-25920		-34050.5	-32977.5	-38124.5
			-33469.5	-26897	-25995		-34065	-33028	-38127
			-33415.5	-26924.5	-26039		-34039.5	-33039.5	-38175
			-33479.5	-26908.5	-26049.5		-34134.5	-33010.5	-38242
			-33495.5	-27018	-26179.5		-34158	-33045	-38243
			-33538.5	-27035.5	-26080.5		-34172	-33070.5	-38298.5
			-33456	-27087	-26256		-34254.5	-33093	-38298
			-33596	-27164	-26311.5		-34165	-33161	-38386.5
			-33734	-27130	-26321.5		-34335	-33208	-38437.5
			-33666.5	-27144	-26286.5		-34367.5	-33243	-38371
			-33627.5	-27130.5	-26314		-34337.5	-33264.5	-38455.5
			-33732.5	-27161	-26422.5		-34324	-33274.5	-38513
			-33695.5	-27142	-26394.5		-34406	-33324	-38521.5
			-33804	-27228.5	-26427		-34487.5	-33317.5	-38562.5
			-33813	-27201	-26525.5		-34484	-33350.5	-38516.5
			-33765.5	-27271	-26533.5		-34498.5	-33468	-38661
			-33841	-27292.5	-26518		-34550	-33442.5	-38636.5
			-33862	-27309.5	-26563		-34492.5	-33421.5	-38665.5
			-33897.5	-27336.5	-26511		-34522.5	-33513	-38717.5
			-33978	-27383.5	-26704.5		-34585.5	-33448.5	-38702.5
			-33943.5	-27303.5	-26728.5		-34613	-33530	-38781
			-33981	-27415	-26717.5		-34668.5	-33650.5	-38867
			-33948.5	-27287	-26663		-34689	-33554.5	-38861.5
			-34079.5	-27425.5	-26803.5		-34672.5	-33621.5	-38940
			-33987.5	-27428	-26838		-34753	-33653	-38908.5
			-34029	-27483.5	-26867		-34744	-33683.5	-38933.5
			-34058.5	-27434.5	-26967.5		-34801.5	-33671	-38981
			-34158.5	-27498.5	-26859		-34808	-33698	-38954.5
			-34172	-27539	-26947.5		-34777	-33747	-39024.5
			-34175.5	-27489	-27003		-34839.5	-33822	-39033.5
			-34223	-27560	-26972.5		-34899.5	-33761.5	-39076
			-34199.5	-27623	-27018.5		-34868.5	-33807.5	-39103
			-34269	-27604.5	-27038		-34905.5	-33850	-39143
			-34301.5	-27656.5	-27117		-34965	-33900.5	-39175.5
			-34349.5	-27702	-27204.5		-34911.5	-33861.5	-39168
			-34297.5	-27755.5	-27105		-35039	-33889	-39248
			-34380	-27714	-27224.5		-35009.5	-33946	-39259
			-34373	-27828.5	-27211.5		-35029	-33958	-39326
			-34324	-27779.5	-27298.5		-35052.5	-33962.5	-39325
			-34374.5	-27813	-27215.5		-35029	-34029	-39375.5
			-34460.5	-27845	-27267.5		-35064.5	-34090	-39438
			-34484.5	-27815	-27235.5		-35241.5	-34023	-39410
			-34363	-27835.5	-27342		-35135.5	-34067	-39399.5
			-34578.5	-27912	-27295.5		-35168	-34141.5	-39473
			-34474.5	-27927	-27446		-35129	-34185.5	-39447.5
			-34528.5	-27921	-27421		-35251	-34152	-39508
			-34600	-27917	-27395		-35244.5	-34174	-39541.5
			-34486.5	-28002	-27642		-35156	-34218.5	-39577.5
			-34592.5	-27907	-27592.5		-35312.5	-34211.5	-39586.5
			-34692	-28032	-27615		-35225.5	-34277.5	-39615
			-34638.5	-28112	-27594		-35304	-34207.5	-39609.5
			-34755.5	-28076	-27604		-35344	-34229.5	-39708.5
			-34678.5	-28113.5	-27709		-35285.5	-34268.5	-39618.5
			-34736.5	-28105.5	-27714.5		-35368.5	-34282	-39762
			-34748.5	-28111.5	-27806.5		-35479.5	-34362	-39739.5
			-34775	-28163	-27775		-35389	-34347.5	-39767
			-34849	-28175	-27765.5		-35429.5	-34388	-39782.5
			-34823.5	-28116.5	-27821.5		-35453.5	-34416	-39824.5
			-34831.5	-28213	-27770		-35450.5	-34365	-39841
			-34902	-28251.5	-27817		-35499.5	-34413	-39874
			-34931	-28180.5	-27998		-35562.5	-34472	-39912
			-34935.5	-28293	-27943		-35600.5	-34422	-39932.5
			-35015.5	-28355	-27863.5		-35562	-34475	-39991.5
			-34953	-28342.5	-28006		-35662	-34523	-39958
			-35020	-28274.5	-27916.5		-35675.5	-34551	-39972.5
			-34980.5	-28329.5	-28074		-35655	-34547	-39997.5
			-35049.5	-28365	-27968		-35644.5	-34595.5	-40074
			-35084	-28338.5	-28146		-35655.5	-34641	-40066.5
			-35040	-28291	-28159.5		-35730.5	-34660.5	-40095.5
			-35110.5	-28451.5	-28070		-35793.5	-34617.5	-40116.5
			-35155.5	-28426.5	-28106		-35731.5	-34587.5	-40121.5
			-35048.5	-28484	-28130		-35784.5	-34648.5	-40160
			-35155	-28434.5	-28212		-35810	-34677	-40157
			-35224	-28384	-28194		-35802	-34729	-40184.5
			-35198.5	-28523	-28205		-35864	-34763.5	-40222
			-35169	-28524.5	-28136		-35885.5	-34716.5	-40243.5
			-35132.5	-28493	-28229.5		-35941.5	-34732.5	-40311.5
			-35308.5	-28526.5	-28307		-35918.5	-34796.5	-40358.5
			-35186.5	-28611	-28282.5		-35958.5	-34804.5	-40307
			-35283	-28554.5	-28364.5		-35934	-34818	-40334.5
			-35352.5	-28655.5	-28397.5		-36016	-34810	-40356.5
			-35351.5	-28626.5	-28405		-36038	-34867.5	-40355
			-35447	-28693	-28389		-36032	-34853	-40407
			-35334.5	-28710.5	-28436		-36107.5	-34837.5	-40398
			-35459.5	-28679.5	-28501		-36026.5	-34847	-40452
			-35430	-28666	-28456		-36038	-34913	-40444.5
			-35415	-28747.5	-28474		-36112.5	-34955	-40434.5
			-35432.5	-28719.5	-28515.5		-36186	-34900	-40468
			-35431.5	-28795	-28575		-36145	-34968	-40508
			-35510.5	-28787.5	-28610.5		-36181	-34941.5	-40524.5
			-35533.5	-28814	-28529		-36114.5	-34993	-40520.5
			-35458.5	-28858	-28650.5		-36143	-34952.5	-40602
			-35504.5	-28798	-28636		-36210.5	-35001.5	-40595.5
			-35577	-28797.5	-28752		-36180.5	-35042	-40604
			-35583	-28883.5	-28732		-36255	-34991.5	-40586.5
			-35619	-28876.5	-28760.5		-36309.5	-35065	-40606
			-35576	-28890.5	-28781		-36291.5	-35120	-40677
			-35602.5	-28906.5	-28853		-36308	-35120.5	-40661
			-35670.5	-28923.5	-28768.5		-36332.5	-35119	-40702.5
			-35679.5	-29037.5	-28788.5		-36302.5	-35155.5	-40714
			-35658.5	-28991	-28914		-36331.5	-35092.5	-40733.5
			-35680.5	-29008	-28814.5		-36339.5	-35130	-40727.5
			-35740	-28977	-28935.5		-36459.5	-35128.5	-40757.5
			-35714.5	-28970	-28887.5		-36364.5	-35179.5	-40797
			-35837	-29025	-28998.5		-36444	-35182	-40842.5
			-35801	-29029.5	-29010.5		-36416.5	-35183	-40832.5
			-35716.5	-29104.5	-29052.5		-36466.5	-35232.5	-40874
			-35804	-29113	-29025.5		-36452.5	-35262	-40916
			-35841.5	-29052	-28982		-36505	-35223.5	-40892.5
			-35806.5	-29127.5	-29024		-36456	-35264	-40887
			-35937.5	-29075.5	-29108		-36496.5	-35326	-40934.5
			-35877	-29135.5	-29056.5		-36566.5	-35325	-40948
			-35880	-29233	-29130		-36587.5	-35281	-40973
			-35969	-29147.5	-29141.5		-36633	-35367.5	-40963.5
			-35966	-29216	-29095.5		-36559	-35319.5	-41082
			-35948.5	-29335	-29203		-36615	-35382.5	-41019.5
			-35966	-29202	-29205		-36710.5	-35396	-41022.5
			-36002	-29297.5	-29235		-36666.5	-35398.5	-41050.5
			-36020.5	-29288	-29171		-36696	-35423.5	-41103.5
			-35936.5	-29312	-29253		-36729.5	-35434	-41095.5
			-36047.5	-29253	-29245.5		-36697	-35416	-41137.5
			-36011.5	-29318	-29308		-36739	-35353.5	-41150.5
			-36103	-29348.5	-29394		-36700.5	-35510.5	-41153.5
			-36108.5	-29392.5	-29284.5		-36733.5	-35474.5	-41202.5
			-36083	-29445.5	-29442.5		-36800	-35491	-41255.5
			-36051.5	-29410	-29312.5		-36764.5	-35547	-41195
			-36143.5	-29498	-29374.5		-36758.5	-35538	-41224.5
			-36175.5	-29366.5	-29563		-36823	-35563.5	-41247
			-36187.5	-29471.5	-29506		-36841	-35546	-41257
			-36148.5	-29398.5	-29524		-36837.5	-35565.5	-41321.5
			-36248	-29443.5	-29558		-36865.5	-35576	-41298.5
			-36264.5	-29476	-29582.5		-36887.5	-35676.5	-41301
			-36208	-29515	-29589		-36916	-35605	-41342.5
			-36218.5	-29494.5	-29570		-36935	-35637.5	-41370
			-36249	-29577	-29625.5		-36901	-35606	-41350
			-36286.5	-29577	-29687		-36886.5	-35669	-41418.5
			-36299	-29565	-29546.5		-37028.5	-35664	-41393
			-36266	-29638	-29662.5		-36966	-35706	-41474
			-36327.5	-29520.5	-29632		-36957.5	-35698	-41459
			-36390	-29527	-29672		-36970.5	-35719.5	-41460
			-36395.5	-29678.5	-29714.5		-37007	-35785.5	-41432
			-36383	-29720	-29713.5		-37026.5	-35752.5	-41467
			-36334	-29637	-29716		-37058.5	-35783	-41507.5
			-36359.5	-29675.5	-29786.5		-37075	-35804.5	-41503.5
			-36454.5	-29761.5	-29818.5		-37107	-35757	-41472.5
			-36484	-29766	-29780		-37146.5	-35846.5	-41578
			-36515.5	-29783	-29837.5		-37122.5	-35793.5	-41584.5
			-36512	-29822	-29882.5		-37072	-35855.5	-41550
			-36465	-29726.5	-29916.5		-37098.5	-35875.5	-41538.5
			-36453	-29759.5	-29900.5		-37102.5	-35870	-41606.5
			-36500.5	-29842.5	-29935		-37102.5	-35865.5	-41615.5
			-36590.5	-29838.5	-29890		-37189.5	-35912.5	-41640.5
			-36559.5	-29800.5	-29948.5		-37225.5	-35929.5	-41618
			-36556	-29852	-29923.5		-37163	-35920	-41659.5
			-36591.5	-29918.5	-29883.5		-37226.5	-35883.5	-41684.5
			-36577.5	-29807	-29974.5		-37253.5	-35925	-41677.5
			-36666	-29870.5	-29961		-37247	-35917.5	-41682
			-36604	-29971	-29986.5		-37231	-35993	-41732
			-36646.5	-29836.5	-30137		-37258	-36017	-41723.5
			-36679	-29931	-30073		-37268.5	-35985.5	-41700.5
			-36655	-29977.5	-30024		-37302	-36069	-41727
			-36628	-29947.5	-30064		-37401.5	-35982	-41751.5
			-36730.5	-29940	-30067		-37319.5	-36046	-41776
			-36761	-30042	-30186		-37315	-36037	-41790.5
			-36831	-29983	-30195		-37312.5	-36076	-41810
			-36814.5	-30016.5	-30233		-37367.5	-36086.5	-41787.5
			-36788	-30045.5	-30215		-37388	-36033.5	-41834
			-36839	-30023.5	-30207.5		-37395	-36111	-41859
			-36744	-30016.5	-30132		-37367	-36105.5	-41816.5
			-36834.5	-30127	-30223.5		-37412	-36064.5	-41829
			-36801.5	-30039.5	-30199.5		-37420.5	-36120.5	-41886.5
			-36792	-30038.5	-30228		-37416	-36085.5	-41873
			-36821.5	-30129	-30300.5		-37436	-36097	-41904
			-36870.5	-30154.5	-30214.5		-37441.5	-36104.5	-41877.5
			-36914	-30191	-30332		-37449	-36067	-41905
			-36912	-30099	-30345.5		-37479	-36169.5	-41952
			-37021.5	-30204.5	-30443		-37498	-36167.5	-41922
			-36992.5	-30209	-30315		-37521.5	-36148.5	-41997
			-37047	-30160	-30392		-37535.5	-36176.5	-41989.5
			-37002	-30166	-30347.5		-37520	-36244	-41953.5
			-37049	-30233.5	-30358.5		-37536.5	-36212	-42054.5
			-37007	-30149.5	-30499		-37547.5	-36224	-42046.5
			-37020	-30129	-30382.5		-37575	-36276	-42055.5
			-37012	-30252	-30517		-37548	-36199.5	-42058.5
			-37032	-30360	-30489.5		-37624.5	-36245.5	-42071.5
			-37143	-30310	-30532.5		-37562	-36260.5	-42099
			-37139	-30340.5	-30466.5		-37602.5	-36272	-42086.5
			-37126	-30341.5	-30537.5		-37624	-36244.5	-42081
			-37165	-30363	-30616.5		-37649	-36333	-42114
			-37160	-30372.5	-30612.5		-37613.5	-36313.5	-42139.5
			-37155.5	-30359	-30664.5		-37610.5	-36351	-42158
			-37259	-30377	-30603		-37599	-36310.5	-42175.5
			-37213.5	-30444	-30685.5		-37630.5	-36358	-42106.5
			-37170.5	-30440	-30642		-37674	-36390	-42189.5
			-37238.5	-30437	-30597		-37661.5	-36379.5	-42159
			-37235.5	-30421.5	-30655.5		-37731	-36407	-42176.5
			-37247.5	-30501.5	-30669		-37683.5	-36390.5	-42180.5
			-37261	-30445	-30627.5		-37690.5	-36375.5	-42180.5
			-37284	-30548.5	-30729		-37735.5	-36390	-42203.5
			-37269.5	-30535.5	-30745.5		-37739.5	-36386	-42207
			-37314.5	-30483	-30771		-37707.5	-36392.5	-42231
			-37348	-30573.5	-30826.5		-37702	-36452.5	-42240.5
			-37390.5	-30627.5	-30754.5		-37795	-36428.5	-42242.5
			-37316	-30624.5	-30799.5		-37828	-36422	-42239
			-37281.5	-30557	-30787		-37730	-36436	-42281
			-37407.5	-30592	-30782.5		-37775	-36508	-42305.5
			-37395.5	-30620	-30897		-37858	-36485	-42308
			-37407.5	-30617	-30923.5		-37781	-36522.5	-42321.5
			-37418.5	-30704.5	-30878		-37859.5	-36490.5	-42331
			-37409.5	-30656.5	-30905.5		-37800	-36551	-42404
			-37383.5	-30705	-30789.5		-37886.5	-36549	-42336
			-37439.5	-30636.5	-30954.5		-37838	-36546.5	-42374.5
			-37475	-30777	-30898		-37839	-36538	-42357
			-37476	-30778.5	-30965		-37873	-36498	-42373.5
			-37499	-30649	-30994.5		-37883	-36582	-42426.5
			-37475.5	-30768.5	-30973.5		-37916.5	-36530.5	-42442.5
			-37541	-30763.5	-30993.5		-37909	-36567.5	-42405
			-37514.5	-30846	-31018.5		-37925.5	-36563.5	-42445

## Sheet: Figure 1C
Set #1	2024-11-20
[min]	3'hExo Substrate	Band intensity	3'hExo Degradation product	Band intensity	3'hExo+UPF1 - Substrate	Band intensity	3'hExo+UPF1 Degradation product	Band intensity		3'hExo - Substrate stability		3'hExo-relative degradation		UPF1 decrease		UPF1 relative degradation		Increase in degradation		% of increase in degradation
0	1	7604466.05	13	0	7	3849252.27	19	0		1		0		1		0		0		0
5	2	8511341.59	14	0	8	5211510.02	20	0		1		0		1		0		0		0
10	3	9346908.16	15	0	9	6313378.26	21	0		1		0		1		0		0		0
20	4	7629531.50	16	3696418.99	10	3707457.44	22	3024896.21		0.673633		0.326367		0.550693		0.449307		0.12294		0.182503
30	5	5403605.35	17	4944075.59	11	2546337.64	23	3511969.01		0.522204		0.477796		0.420305		0.579695		0.101899		0.195133
60	6	3172087.00	18	7241102.59	12	1198745.69	24	5571636.31		0.304622		0.695378		0.177057		0.822943		0.127565		0.418764
Set #2	2024-11-26
[min]	3'hExo Substrate	Band intensity	3'hExo Degradation product	Band intensity	3'hExo+UPF1 - Substrate	Band intensity	3'hExo+UPF1 Degradation product	Band intensity		3'hExo - Substrate stability		3'hExo-relative degradation		UPF1 decrease		UPF1 relative degradation		Increase in degradation		% of increase in degradation
0	1	150854284.80	13	0	7	241116002.79	19	0		1		0		1		0		0	0
5	2	242955430.05	14	0	8	303054405.10	20	0		1		0		1		0		0	0
10	3	283069181.49	15	0	9	243733239.16	21	0		1		0		1		0		0	0
20	4	170832785.25	16	36905347.28	10	130336047.17	22	70595115.77		0.822347		0.177653		0.64866		0.35134		0.173687	0.211208
30	5	114683357.78	17	64492448.88	11	92742999.22	23	76312840.90		0.640061		0.359939		0.548594		0.451406		0.0914666	0.142903
60	6	59793208.32	18	189956863.53	12	32965124.54	24	153567479.68		0.239412		0.760588		0.176726		0.823274		0.0626864	0.261835
Set #3	2024-12-03
[min]	3'hExo Substrate	Band intensity	3'hExo Degradation product	Band intensity	3'hExo+UPF1 - Substrate	Band intensity	3'hExo+UPF1 Degradation product	Band intensity		3'hExo - Substrate stability		3'hExo-relative degradation		UPF1 decrease		UPF1 relative degradation		Increase in degradation		% of increase in degradation
0	1	82954908.38	13	0	7	46361122.90	19	0		1		0		1		0		0		0
5	2	73125485.31	14	0	8	58738873.85	20	0		1		0		1		0		0		0
10	3	6346191795	15	0	9	49668840.62	21	0		1		0		1		0		0		0
20	4	32108491.67	16	4196655.89	10	24909381.11	22	24271319.93		0.884406		0.115594		0.506487		0.493513		0.377919		0.427314
30	5	20247427.36	17	14893528.08	11	17183702.87	23	40868661.83		0.576177		0.423823		0.296003		0.703997		0.280174		0.486263
60	6	10925672.76	18	44943355.09	12	5838777.02	24	65596535.36		0.195559		0.804441		0.0817352		0.918265		0.113824		0.582043
	[min]
	0	0	0	0		0	0	0
	5	0	0	0		0	0	0
	10	0	0	0		0	0	0
	20	0.427314	0.182503	0.211208		42.7314	18.2503	21.1208
	30	0.486263	0.195133	0.142903		48.6263	19.5133	14.2903
	60	0.582043	0.418764	0.261835		58.2043	41.8764	26.1835

## Sheet: Figure 2C
Set #2	2024-10-22
[min]	3'hExo Substrate	Band intensity	3'hExo Degradation product	Band intensity	3'hExo+UPF1 - Substrate	Band intensity	3'hExo+UPF1 Degradation product	Band intensity	3'hExo+UPF1 K498A - Substrate	Band intensity	3'hExo+UPF1 K498A Degradation product	Band intensity		3'hExo - Substrate stability	3'hExo-relative degradation		UPF1 decrease	UPF1 relative degradation		UPF1 decrease K498A	UPF1 relative degradation K498A		Increase in degradation-UPF1-Hel	Increase in degradation-UPF1-K498A	% of increase in degradation - UPF1 Hel	% of increase in degradation - UPF1 Hel K498A
0	1	1.30636e+08	19	1.62628e+07	7	1.20781e+08	25	1.77816e+07	13	1.72566e+08	31	2.31134e+07		0.889293	0.110707		0.871671	0.128329		0.881882	0.118118		0.0176215	0.00741086	0.0198152	0.00833344	1.98152	0.833344
5	2	1.03267e+08	20	3.8362e+07	8	9.08826e+07	26	4.00718e+07	14	1.28632e+08	32	2.63878e+07		0.729137	0.270863		0.694002	0.305998		0.829778	0.170222		0.0351354	-0.100641	0.0481877	-0.138027	4.81877	-13.8027
10	3	7.27208e+07	21	6.64511e+07	9	6.58916e+07	27	6.12997e+07	15	1.06932e+08	33	4.74173e+07		0.522525	0.477475		0.518051	0.481949		0.692792	0.307208		0.00447387	-0.170267	0.00856202	-0.325855	0.856202	-32.5855
20	4	6.89834e+07	22	7.09374e+07	10	4.10038e+07	28	8.08301e+07	16	6.4501e+07	34	7.97552e+07		0.493017	0.506983		0.336555	0.663445		0.447128	0.552872		0.156463	0.0458892	0.317357	0.0930782	31.7357	9.30782
30	5	6.23668e+07	23	6.69918e+07	11	3.12493e+07	29	8.93984e+07	17	3.87123e+07	35	9.6016e+07		0.482123	0.517877		0.259012	0.740988		0.287336	0.712664		0.223111	0.194787	0.462767	0.40402	46.2767	40.402
60	6	6.2668e+07	24	4.3352e+07	12	2.77112e+07	30	1.03483e+08	18	2.69941e+07	36	4.45621e+07		0.591096	0.408904		0.211224	0.788776		0.377243	0.622757		0.379873	0.213853	0.642658	0.361791	64.2658	36.1791
Set #2	2025-04-24
[min]	3'hExo Substrate	Band intensity	3'hExo Degradation product	Band intensity	3'hExo+UPF1 - Substrate	Band intensity	3'hExo+UPF1 Degradation product	Band intensity	3'hExo+UPF1 K498A - Substrate	Band intensity	3'hExo+UPF1 K498A Degradation product	Band intensity		3'hExo - Substrate stability	3'hExo-relative degradation		UPF1 decrease	UPF1 relative degradation		UPF1 decrease K498A	UPF1 relative degradation K498A		Increase in degradation-UPF1-Hel	Increase in degradation-UPF1-K498A	% of increase in degradation - UPF1 Hel	% of increase in degradation - UPF1 Hel K498A
0	1	1.14889e+08	19	5.70574e+07	7	2.09008e+08	25	90619311	13	2.14539e+08	31	1.08837e+08		0.668168	0.331832		0.69756	0.30244		0.663435	0.336565		-0.0293917	0.00473271	-0.0439885	0.00708311	-4.39885	0.708311
5	2	7.59741e+07	20	6.27029e+07	8	2.91075e+08	26	9.95455e+07	14	2.78118e+08	32	1.18473e+08		0.547849	0.452151		0.745161	0.254839		0.701271	0.298729		-0.197312	-0.153422	-0.360157	-0.280044	-36.0157	-28.0044
10	3	1.3758e+08	21	8.72247e+07	9	2.57031e+08	27	1.39106e+08	15	3.01626e+08	33	1.52318e+08		0.611998	0.388002		0.648844	0.351156		0.664456	0.335544		-0.0368466	-0.0524587	-0.0602071	-0.0857171	-6.02071	-8.57171
20	4	2.7646e+08	22	9.74002e+07	10	1.9197e+08	28	2.21292e+08	16	2.35851e+08	34	2.31715e+08		0.739474	0.260526		0.464524	0.535476		0.504424	0.495576		0.27495	0.23505	0.371818	0.317861	37.1818	31.7861
30	5	3.57761e+08	23	8.69636e+07	11	2.36291e+08	29	4.26197e+08	17	1.99867e+08	35	3.15151e+08		0.804455	0.195545		0.356672	0.643328		0.388078	0.611922		0.447784	0.416378	0.556629	0.51759	55.6629	51.759
60	6	4.94811e+08	24	1.20394e+08	12	8.4087e+07	30	3.40057e+08	18	9.49194e+07	36	1.51026e+08		0.804303	0.195697		0.198251	0.801749		0.385936	0.614064		0.606052	0.418366	0.753512	0.52016	75.3512	52.016

## Sheet: Figure 4C
Raw data Figure 4C - Quantification of northern blot of histone H2a mRNA and 7SK RNA as internal control
	WT-0	WT-20	WT-40	S10-0	S10-20	S10-40	S19-0	S19-20	S19-40
81920	Lane 1	Lane 2	Lane 3	Lane 4	Lane 5	Lane 6	Lane 7	Lane 8	Lane 9
	Volume	Volume	Volume	Volume	Volume	Volume	Volume	Volume	Volume
H2a	194896	29065.2	11310.4	183035	126940	46566.5	176570	87664	21990.2
7sk	157026	126157	197766	94323	124111	153963	187885	165994	173539
H2a	1.24117	0.230389	0.0571907	1.94051	1.02279	0.302453	0.939775	0.528117	0.126716
7sK	1	1	1	1	1	1	1	1	1
H2a	1	0.185623	0.0460781	1	0.527071	0.155862	1	0.561961	0.134836
7SK	1	1	1	1	1	1	1	1	1
82720	Lane 1	Lane 2	Lane 3	Lane 4	Lane 5	Lane 6	Lane 7	Lane 8	Lane 9
	Volume	Volume	Volume	Volume	Volume	Volume	Volume	Volume	Volume
H2a	113979	10419.5	5336.01	84101.2	57037.9	13710.8	35657.8	12253.1	6016.01
7sk	223129	166394	287086	164028	205157	265927	233784	180756	206825
H2a	0.510821	0.062619	0.0185868	0.512724	0.278021	0.0515585	0.152524	0.0677884	0.0290874
7sK	1	1	1	1	1	1	1	1	1
H2a	1	0.122585	0.0363862	1	0.542243	0.100558	1	0.444444	0.190707
7SK	1	1	1	1	1	1	1	1	1
111320	Lane 1	Lane 2	Lane 3	Lane 4	Lane 5	Lane 6	Lane 7	Lane 8	Lane 9
	Volume	Volume	Volume	Volume	Volume	Volume	Volume	Volume	Volume
H2a	1.10301e+06	279290	23564.8	7.80379e+06	2.50326e+06	887365	3.94702e+06	2.77474e+06	632537
7sk	3.09596e+06	4.62075e+06	2.72824e+06	1.01116e+07	5.35028e+06	5026063	9.0367e+06	9.91375e+06	7.73085e+06
H2a	0.356274	0.0604426	0.00863734	0.771767	0.467874	0.176553	0.436777	0.279888	0.0818198
7sK	1	1	1	1	1	1	1	1	1
H2a	1	0.169652	0.0242435	1	0.606238	0.228764	1	0.640803	0.187327
7SK	1	1	1	1	1	1	1	1	1

## Sheet: Figure 5A+B
Raw data Figure 5A + B - Unwinding assay of UPF1-Hel on linear RNA
Set #1
Measuring Time	2024-02-28 15:45:03																Background substracted													Mean of technical duplicates							Normalized against UPF1-Hel
	Cycle Nr.	Time [s]	Temp. [°C]	no protein		UPF1-Hel		SLBPfl 1x		SLBP fl 3x		SLBP RBD 1x		SLBP RBD 3x			no protein		UPF1-Hel		SLBPfl 1x		SLBP fl 3x		SLBP RBD 1x		SLBP RBD 3x			no protein	UPF1-Hel	SLBPfl 1x	SLBPfl 3x	SLBP RBD 1x	SLBP RBD 3x		no protein	UPF1-Hel	SLBPfl 1x	SLBPfl 3x	SLBP RBD 1x	SLBP RBD 3x
	1	0	25.2	28276	10000	44485	49630	40785	35670	29591	32458	44551	39616	43586	41725		0	0	0	0	0	0	0	0	0	0	0	0		0	0	0	0	0	0		0	0	0	0	0	0
	2	10.014	25	28148	10194	40294	44025	34577	31028	27285	27411	41405	36269	39624	37777		-128	194	-4191	-5605	-6208	-4642	-2306	-5047	-3146	-3347	-3962	-3948		33	-4898	-5425	-3676.5	-3246.5	-3955		-0.000911137	0.135235	0.149785	0.101509	0.0896365	0.109198
	3	20.023	25.1	28276	10181	36074	40390	30224	28365	24665	25333	37469	33121	35898	34059		0	181	-8411	-9240	-10561	-7305	-4926	-7125	-7082	-6495	-7688	-7666		90.5	-8825.5	-8933	-6025.5	-6788.5	-7677		-0.00249872	0.243674	0.246642	0.166365	0.187432	0.211963
	4	30.034	25.1	28205	10275	33024	36773	28791	26706	23401	23813	34519	30385	32636	30936		-71	275	-11461	-12857	-11994	-8964	-6190	-8645	-10032	-9231	-10950	-10789		102	-12159	-10479	-7417.5	-9631.5	-10869.5		-0.00281624	0.335712	0.289327	0.204799	0.265928	0.300109
	5	40.044	24.9	28192	10228	30339	34084	25672	24124	22033	22574	32012	28147	30367	28699		-84	228	-14146	-15546	-15113	-11546	-7558	-9884	-12539	-11469	-13219	-13026		72	-14846	-13329.5	-8721	-12004	-13122.5		-0.00198793	0.409901	0.36803	0.240789	0.331433	0.362315
	6	50.054	25.1	28383	10334	28371	31779	24016	22850	21233	21620	29706	26160	28410	26789		107	334	-16114	-17851	-16769	-12820	-8358	-10838	-14845	-13456	-15176	-14936		220.5	-16982.5	-14794.5	-9598	-14150.5	-15056		-0.00608805	0.46889	0.408479	0.265003	0.390698	0.415699
	7	60.07	25.1	28258	10237	26854	30398	23193	21911	20541	20942	28054	24759	26747	25335		-18	237	-17631	-19232	-17592	-13759	-9050	-11516	-16497	-14857	-16839	-16390		109.5	-18431.5	-15675.5	-10283	-15677	-16614.5		-0.00302332	0.508897	0.432804	0.283916	0.432845	0.45873
	8	70.097	25.1	28208	10333	25670	28901	21936	20968	20062	20429	26701	23500	25607	24120		-68	333	-18815	-20729	-18849	-14702	-9529	-12029	-17850	-16116	-17979	-17605		132.5	-19772	-16775.5	-10779	-16983	-17792		-0.00365835	0.545909	0.463175	0.29761	0.468904	0.491241
	9	80.11	25.1	28116	10317	24638	27942	21540	20399	19991	20374	25438	22513	24687	23251		-160	317	-19847	-21688	-19245	-15271	-9600	-12084	-19113	-17103	-18899	-18474		78.5	-20767.5	-17258	-10842	-18108	-18686.5		-0.0021674	0.573395	0.476497	0.29935	0.499965	0.515938
	10	90.124	25.1	28189	10259	24045	27038	21368	19773	19800	19983	24467	21669	23864	22633		-87	259	-20440	-22592	-19417	-15897	-9791	-12475	-20084	-17947	-19722	-19092		86	-21516	-17657	-11133	-19015.5	-19407		-0.00237448	0.594061	0.487513	0.307384	0.525022	0.535831
	11	100.135	25.1	28140	10313	23395	26424	20710	19519	19568	19812	23952	20985	23264	21988		-136	313	-21090	-23206	-20075	-16151	-10023	-12646	-20599	-18631	-20322	-19737		88.5	-22148	-18113	-11334.5	-19615	-20029.5		-0.0024435	0.611511	0.500104	0.312948	0.541574	0.553018
	12	110.147	25.1	28218	10356	22861	25977	20101	19198	19559	19731	23330	20417	22801	21428		-58	356	-21624	-23653	-20684	-16472	-10032	-12727	-21221	-19199	-20785	-20297		149	-22638.5	-18578	-11379.5	-20210	-20541		-0.00411392	0.625053	0.512942	0.31419	0.558002	0.567141
	13	120.153	25.2	28158	10371	22551	25222	20127	18981	19430	19422	22732	19910	22414	21316		-118	371	-21934	-24408	-20658	-16689	-10161	-13036	-21819	-19706	-21172	-20409		126.5	-23171	-18673.5	-11598.5	-20762.5	-20790.5		-0.00349269	0.639756	0.515579	0.320237	0.573257	0.57403
	14	130.17	25.2	28210	10363	21994	25067	19709	18771	19433	19410	22385	19719	22063	20881		-66	363	-22491	-24563	-21076	-16899	-10158	-13048	-22166	-19897	-21523	-20844		148.5	-23527	-18987.5	-11603	-21031.5	-21183.5		-0.00410011	0.649585	0.524249	0.320361	0.580684	0.584881
	15	140.184	25.1	28235	10358	21645	24570	19379	18564	19217	19195	21815	19387	21716	20505		-41	358	-22840	-25060	-21406	-17106	-10374	-13263	-22736	-20229	-21870	-21220		158.5	-23950	-19256	-11818.5	-21482.5	-21545		-0.00437622	0.661264	0.531662	0.326311	0.593136	0.594862
	16	150.197	25.2	28033	10392	21479	24252	19615	18449	19111	18944	21588	18950	21248	20275		-243	392	-23006	-25378	-21170	-17221	-10480	-13514	-22963	-20666	-22338	-21450		74.5	-24192	-19195.5	-11997	-21814.5	-21894		-0.00205696	0.667946	0.529992	0.33124	0.602303	0.604498
	17	160.224	25.2	27937	10355	21128	23989	19086	18073	18950	19027	21320	18811	21124	20095		-339	355	-23357	-25641	-21699	-17597	-10641	-13431	-23231	-20805	-22462	-21630		8	-24499	-19648	-12036	-22018	-22046		-0.000220882	0.676422	0.542485	0.332316	0.607921	0.608694
	18	170.236	25	28091	10355	20825	23942	19278	17954	18945	18806	20941	18429	20942	19912		-185	355	-23660	-25688	-21507	-17716	-10646	-13652	-23610	-21187	-22644	-21813		85	-24674	-19611.5	-12149	-22398.5	-22228.5		-0.00234687	0.681254	0.541477	0.335436	0.618427	0.613733
	19	180.244	25.1	27987	10374	20691	23593	18874	17884	18969	18769	20652	18158	20752	19574		-289	374	-23794	-26037	-21911	-17786	-10622	-13689	-23899	-21458	-22834	-22151		42.5	-24915.5	-19848.5	-12155.5	-22678.5	-22492.5		-0.00117343	0.687922	0.548021	0.335616	0.626158	0.621022
	20	190.261	25.1	28126	10345	20577	23525	18635	17593	18761	18845	20526	18156	20527	19448		-150	345	-23908	-26105	-22150	-18077	-10830	-13613	-24025	-21460	-23059	-22277		97.5	-25006.5	-20113.5	-12221.5	-22742.5	-22668		-0.00269199	0.690434	0.555338	0.337438	0.627925	0.625868
	21	200.28	25	27984	10306	20530	23338	18636	17515	18656	18636	20282	17989	20347	19417		-292	306	-23955	-26292	-22149	-18155	-10935	-13822	-24269	-21627	-23239	-22308		7	-25123.5	-20152	-12378.5	-22948	-22773.5		-0.000193271	0.693665	0.556401	0.341773	0.633599	0.628781
	22	210.296	25.1	28010	10340	20212	23173	18547	17350	18679	18596	20266	17857	20236	19200		-266	340	-24273	-26457	-22238	-18320	-10912	-13862	-24285	-21759	-23350	-22525		37	-25365	-20279	-12387	-23022	-22937.5		-0.00102158	0.700333	0.559907	0.342008	0.635642	0.633309
	23	220.308	25.1	28092	10331	20074	22939	18212	17254	18589	18563	20177	17666	20016	19065		-184	331	-24411	-26691	-22573	-18416	-11002	-13895	-24374	-21950	-23570	-22660		73.5	-25551	-20494.5	-12448.5	-23162	-23115		-0.00202935	0.705468	0.565857	0.343706	0.639507	0.63821
	24	230.317	25	27934	10280	20161	22684	18214	17243	18559	18442	19827	17483	19986	18936		-342	280	-24324	-26946	-22571	-18427	-11032	-14016	-24724	-22133	-23600	-22789		-31	-25635	-20499	-12524	-23428.5	-23194.5		0.000855916	0.707787	0.565981	0.34579	0.646866	0.640405
	25	240.333	25.1	27995	10434	19830	22621	18169	17114	18439	18488	19748	17627	19882	18748		-281	434	-24655	-27009	-22616	-18556	-11152	-13970	-24803	-21989	-23704	-22977		76.5	-25832	-20586	-12561	-23396	-23340.5		-0.00211218	0.713227	0.568384	0.346812	0.645968	0.644436
	26	250.345	25.2	27890	10366	19697	22475	18071	17041	18270	18361	19591	17333	19660	18752		-386	366	-24788	-27155	-22714	-18629	-11321	-14097	-24960	-22283	-23926	-22973		-10	-25971.5	-20671.5	-12709	-23621.5	-23449.5		0.000276102	0.717078	0.570744	0.350898	0.652194	0.647445
	27	260.352	25	28001	10340	19560	22255	17830	16969	18092	18298	19473	17324	19688	18589		-275	340	-24925	-27375	-22955	-18701	-11499	-14160	-25078	-22292	-23898	-23136		32.5	-26150	-20828	-12829.5	-23685	-23517		-0.000897331	0.722007	0.575065	0.354225	0.653948	0.649309
	28	270.369	25.1	28046	10345	19390	22391	17878	16962	18229	18121	19412	17128	19456	18522		-230	345	-25095	-27239	-22907	-18708	-11362	-14337	-25139	-22488	-24130	-23203		57.5	-26167	-20807.5	-12849.5	-23813.5	-23666.5		-0.00158759	0.722476	0.574499	0.354777	0.657495	0.653437
	29	280.38	25.2	28028	10300	19373	22186	17532	17080	18031	18081	19186	17070	19408	18321		-248	300	-25112	-27444	-23253	-18590	-11560	-14377	-25365	-22546	-24178	-23404		26	-26278	-20921.5	-12968.5	-23955.5	-23791		-0.000717865	0.725541	0.577647	0.358063	0.661416	0.656874
	30	290.392	25.1	27765	10329	19329	22058	17564	16684	17999	17950	19144	17104	19401	18265		-511	329	-25156	-27572	-23221	-18986	-11592	-14508	-25407	-22512	-24185	-23460		-91	-26364	-21103.5	-13050	-23959.5	-23822.5		0.00251253	0.727915	0.582672	0.360313	0.661527	0.657744
	31	300.399	25.1	27968	10237	19354	21949	17438	16544	17808	17927	18947	16930	19338	18241		-308	237	-25131	-27681	-23347	-19126	-11783	-14531	-25604	-22686	-24248	-23484		-35.5	-26406	-21236.5	-13157	-24145	-23866		0.000980162	0.729075	0.586344	0.363267	0.666648	0.658945
	32	310.418	25.2	27794	10303	19086	21772	17524	16551	17788	17937	18934	16797	19258	18122		-482	303	-25399	-27858	-23261	-19119	-11803	-14521	-25617	-22819	-24328	-23603		-89.5	-26628.5	-21190	-13162	-24218	-23965.5		0.00247111	0.735218	0.58506	0.363405	0.668664	0.661692
	33	320.436	25	27806	10296	18856	21748	17446	16493	17718	17774	18779	16714	19030	18139		-470	296	-25629	-27882	-23339	-19177	-11873	-14684	-25772	-22902	-24556	-23586		-87	-26755.5	-21258	-13278.5	-24337	-24071		0.00240209	0.738725	0.586938	0.366622	0.671949	0.664605
	34	330.443	25	27732	10076	18880	21636	17297	16425	17705	17759	18718	16581	19123	17883		-544	76	-25605	-27994	-23488	-19245	-11886	-14699	-25833	-23035	-24463	-23842		-234	-26799.5	-21366.5	-13292.5	-24434	-24152.5		0.00646079	0.73994	0.589933	0.367009	0.674628	0.666855
	35	340.46	25.1	27801	10136	18782	21619	17133	16243	17524	17647	18688	16498	18913	18009		-475	136	-25703	-28011	-23652	-19427	-12067	-14811	-25863	-23118	-24673	-23716		-169.5	-26857	-21539.5	-13439	-24490.5	-24194.5		0.00467993	0.741527	0.59471	0.371053	0.676188	0.668015
	36	350.465	25.1	27722	10126	18741	21476	17120	16251	17450	17719	18657	16583	18834	17768		-554	126	-25744	-28154	-23665	-19419	-12141	-14739	-25894	-23033	-24752	-23957		-214	-26949	-21542	-13440	-24463.5	-24354.5		0.00590858	0.744067	0.594779	0.371081	0.675442	0.672433
	37	360.483	25	27628	10074	18534	21417	17112	16185	17495	17586	18461	16496	18800	17783		-648	74	-25951	-28213	-23673	-19485	-12096	-14872	-26090	-23120	-24786	-23942		-287	-27082	-21579	-13484	-24605	-24364		0.00792413	0.747739	0.5958	0.372296	0.679349	0.672695
	38	370.492	25.1	27792	10157	18685	21276	16980	16211	17278	17588	18365	16360	18721	17723		-484	157	-25800	-28354	-23805	-19459	-12313	-14870	-26186	-23256	-24865	-24002		-163.5	-27077	-21632	-13591.5	-24721	-24433.5		0.00451427	0.747601	0.597264	0.375264	0.682552	0.674614
	39	380.5	25.1	27735	10113	18475	21267	17064	16184	17338	17532	18442	16369	18668	17715		-541	113	-26010	-28363	-23721	-19486	-12253	-14926	-26109	-23247	-24918	-24010		-214	-27186.5	-21603.5	-13589.5	-24678	-24464		0.00590858	0.750625	0.596477	0.375209	0.681364	0.675456
	40	390.507	25	27615	10090	18562	21161	16799	16132	17277	17390	18361	16363	18605	17565		-661	90	-25923	-28469	-23986	-19538	-12314	-15068	-26190	-23253	-24981	-24160		-285.5	-27196	-21762	-13691	-24721.5	-24570.5		0.00788271	0.750887	0.600853	0.378011	0.682566	0.678396
	41	400.517	25.1	27801	10175	18351	21131	16841	15931	17083	17438	18312	16277	18538	17701		-475	175	-26134	-28499	-23944	-19739	-12508	-15020	-26239	-23339	-25048	-24024		-150	-27316.5	-21841.5	-13764	-24789	-24536		0.00414153	0.754214	0.603048	0.380027	0.684429	0.677444
	42	410.523	25.1	27809	10208	18319	21063	16725	15939	17099	17337	18153	16157	18479	17602		-467	208	-26166	-28567	-24060	-19731	-12492	-15121	-26398	-23459	-25107	-24123		-129.5	-27366.5	-21895.5	-13806.5	-24928.5	-24615		0.00357552	0.755595	0.604539	0.3812	0.688281	0.679625
	43	420.54	25	27801	10209	18227	21078	16833	15859	17078	17262	18176	16110	18334	17562		-475	209	-26258	-28552	-23952	-19811	-12513	-15196	-26375	-23506	-25252	-24163		-133	-27405	-21881.5	-13854.5	-24940.5	-24707.5		0.00367216	0.756658	0.604153	0.382526	0.688612	0.682179
	44	430.556	25.1	27796	10197	18255	20831	16789	15989	17009	17345	18117	16080	18397	17385		-480	197	-26230	-28799	-23996	-19681	-12582	-15113	-26434	-23536	-25189	-24340		-141.5	-27514.5	-21838.5	-13847.5	-24985	-24764.5		0.00390684	0.759681	0.602965	0.382332	0.689841	0.683753
	45	440.565	25.1	27531	10149	18097	20819	16669	15741	16836	17187	18041	16073	18327	17376		-745	149	-26388	-28811	-24116	-19929	-12755	-15271	-26510	-23543	-25259	-24349		-298	-27599.5	-22022.5	-14013	-25026.5	-24804		0.00822784	0.762028	0.608046	0.386902	0.690987	0.684843
	46	450.577	24.9	27651	10211	18164	20826	16610	15568	16791	17131	17956	15994	18289	17262		-625	211	-26321	-28804	-24175	-20102	-12800	-15327	-26595	-23622	-25297	-24463		-207	-27562.5	-22138.5	-14063.5	-25108.5	-24880		0.00571531	0.761006	0.611248	0.388296	0.693251	0.686942
	47	460.592	25	27662	10208	17982	20651	16536	15639	16883	17163	17965	15925	18301	17260		-614	208	-26503	-28979	-24249	-20031	-12708	-15295	-26586	-23691	-25285	-24465		-203	-27741	-22140	-14001.5	-25138.5	-24875		0.00560487	0.765935	0.61129	0.386584	0.694079	0.686804
	48	470.614	25.1	27459	10239	18069	20627	16536	15552	16769	17048	17803	15880	18175	17088		-817	239	-26416	-29003	-24249	-20118	-12822	-15410	-26748	-23736	-25411	-24637		-289	-27709.5	-22183.5	-14116	-25242	-25024		0.00797935	0.765065	0.612491	0.389746	0.696937	0.690918
	49	480.633	24.9	27635	10245	17780	20691	16383	15563	16610	16983	17715	15745	18158	17197		-641	245	-26705	-28939	-24402	-20107	-12981	-15475	-26836	-23871	-25428	-24528		-198	-27822	-22254.5	-14228	-25353.5	-24978		0.00546682	0.768171	0.614451	0.392838	0.700015	0.689648
	50	490.652	25	27667	10235	17721	20410	16549	15549	16548	16877	17695	15876	18000	17016		-609	235	-26764	-29220	-24236	-20121	-13043	-15581	-26856	-23740	-25586	-24709		-187	-27992	-22178.5	-14312	-25298	-25147.5		0.00516311	0.772865	0.612353	0.395157	0.698483	0.694327
	51	500.668	25.1	27618	10257	17747	20508	16426	15454	16527	16922	17627	15696	17933	16937		-658	257	-26738	-29122	-24359	-20216	-13064	-15536	-26924	-23920	-25653	-24788		-200.5	-27930	-22287.5	-14300	-25422	-25220.5		0.00553584	0.771153	0.615362	0.394826	0.701906	0.696343
	52	510.676	24.9	27652	10294	17672	20372	16482	15561	16495	16874	17532	15693	17857	16930		-624	294	-26813	-29258	-24303	-20109	-13096	-15584	-27019	-23923	-25729	-24795		-165	-28035.5	-22206	-14340	-25471	-25262		0.00455568	0.774066	0.613112	0.39593	0.703259	0.697489
	53	520.696	25	27530	10298	17688	20408	16406	15435	16505	16869	17607	15580	17930	16882		-746	298	-26797	-29222	-24379	-20235	-13086	-15589	-26944	-24036	-25656	-24843		-224	-28009.5	-22307	-14337.5	-25490	-25249.5		0.00618468	0.773348	0.615901	0.395861	0.703784	0.697144
	54	530.719	25.1	27544	10281	17692	20313	15387	15331	16401	16880	17374	15591	17936	16828		-732	281	-26793	-29317	-25398	-20339	-13190	-15578	-27177	-24025	-25650	-24897		-225.5	-28055	-22868.5	-14384	-25601	-25273.5		0.0062261	0.774604	0.631404	0.397145	0.706849	0.697806
	55	540.733	24.9	27693	10224	17589	20366	15065	15289	16313	16664	17545	15548	17790	16876		-583	224	-26896	-29264	-25720	-20381	-13278	-15794	-27006	-24068	-25796	-24849		-179.5	-28080	-23050.5	-14536	-25537	-25322.5		0.00495603	0.775294	0.636429	0.401342	0.705082	0.699159
	56	550.739	25	27749	10204	17438	20188	15231	15331	16285	16762	17418	15461	17780	16710		-527	204	-27047	-29442	-25554	-20339	-13306	-15696	-27133	-24155	-25806	-25015		-161.5	-28244.5	-22946.5	-14501	-25644	-25410.5		0.00445905	0.779836	0.633557	0.400375	0.708036	0.701589
	57	560.755	25.1	27545	10223	17457	20212	15171	15198	16199	16739	17388	15605	17643	16775		-731	223	-27028	-29418	-25614	-20472	-13392	-15719	-27163	-24011	-25943	-24950		-254	-28223	-23043	-14555.5	-25587	-25446.5		0.00701299	0.779243	0.636222	0.40188	0.706462	0.702583
	58	570.764	25.1	27674	10251	17356	19908	15207	15161	16197	16832	17342	15369	17696	16616		-602	251	-27129	-29722	-25578	-20509	-13394	-15626	-27209	-24247	-25890	-25109		-175.5	-28425.5	-23043.5	-14510	-25728	-25499.5		0.00484559	0.784834	0.636236	0.400624	0.710355	0.704046
	59	580.767	25	27537	10302	17541	20022	15019	15095	16125	16664	17354	15391	17695	16582		-739	302	-26944	-29608	-25766	-20575	-13466	-15794	-27197	-24225	-25891	-25143		-218.5	-28276	-23170.5	-14630	-25711	-25517		0.00603283	0.780706	0.639742	0.403937	0.709886	0.704529
	60	590.784	25.1	27469	10354	17353	19971	14966	15069	15950	16517	17324	15305	17476	16598		-807	354	-27132	-29659	-25819	-20601	-13641	-15941	-27227	-24311	-26110	-25127		-226.5	-28395.5	-23210	-14791	-25769	-25618.5		0.00625371	0.784005	0.640833	0.408382	0.711487	0.707332
	61	600.796	25	27495	10240	17222	19872	14883	15008	16048	16502	17222	15250	17440	16583		-781	240	-27263	-29758	-25902	-20662	-13543	-15956	-27329	-24366	-26146	-25142		-270.5	-28510.5	-23282	-14749.5	-25847.5	-25644		0.00746856	0.787181	0.642821	0.407237	0.713655	0.708036
	62	610.811	25	27630	10210	17152	19792	14714	15006	15963	16537	17299	15367	17570	16380		-646	210	-27333	-29838	-26071	-20664	-13628	-15921	-27252	-24249	-26016	-25345		-218	-28585.5	-23367.5	-14774.5	-25750.5	-25680.5		0.00601902	0.789251	0.645181	0.407927	0.710976	0.709044
	63	620.825	25.1	27474	10180	17154	19817	14791	14965	15936	16457	17232	15340	17282	16398		-802	180	-27331	-29813	-25994	-20705	-13655	-16001	-27319	-24276	-26304	-25327		-311	-28572	-23349.5	-14828	-25797.5	-25815.5		0.00858677	0.788879	0.644684	0.409404	0.712274	0.712771
	64	630.833	25.1	27416	10142	17256	19755	14720	14955	15869	16437	17180	15171	17377	16482		-860	142	-27229	-29875	-26065	-20715	-13722	-16021	-27371	-24445	-26209	-25243		-359	-28552	-23390	-14871.5	-25908	-25726		0.00991206	0.788326	0.645803	0.410605	0.715325	0.7103
	65	640.85	25	27365	10261	17256	19645	14739	14891	15720	16392	17037	15214	17414	16420		-911	261	-27229	-29985	-26046	-20779	-13871	-16066	-27514	-24402	-26172	-25305		-325	-28607	-23412.5	-14968.5	-25958	-25738.5		0.00897331	0.789845	0.646424	0.413283	0.716706	0.710645
	66	650.866	25.1	27404	10126	17014	19792	14704	14884	15723	16357	17023	15105	17261	16280		-872	126	-27471	-29838	-26081	-20786	-13868	-16101	-27528	-24511	-26325	-25445		-373	-28654.5	-23433.5	-14984.5	-26019.5	-25885		0.0102986	0.791156	0.647004	0.413725	0.718404	0.71469
	67	660.883	25.1	27378	10133	16938	19588	14546	14819	15700	16318	17008	15177	17145	16265		-898	133	-27547	-30042	-26239	-20851	-13891	-16140	-27543	-24439	-26441	-25460		-382.5	-28794.5	-23545	-15015.5	-25991	-25950.5		0.0105609	0.795022	0.650082	0.414581	0.717617	0.716498
	68	670.909	24.9	27469	10151	16972	19547	14624	14745	15596	16284	16868	15072	17193	16277		-807	151	-27513	-30083	-26161	-20925	-13995	-16174	-27683	-24544	-26393	-25448		-328	-28798	-23543	-15084.5	-26113.5	-25920.5		0.00905615	0.795119	0.650027	0.416486	0.720999	0.71567
	69	680.917	25.1	27344	10173	16937	19579	14459	14743	15676	16256	16981	15189	17142	16141		-932	173	-27548	-30051	-26326	-20927	-13915	-16202	-27570	-24427	-26444	-25584		-379.5	-28799.5	-23626.5	-15058.5	-25998.5	-26014		0.0104781	0.79516	0.652332	0.415768	0.717824	0.718252
	70	690.927	25.1	27470	10084	16874	19632	14573	14728	15502	16035	16922	14975	17207	16076		-806	84	-27611	-29998	-26212	-20942	-14089	-16423	-27629	-24641	-26379	-25649		-361	-28804.5	-23577	-15256	-26135	-26014		0.00996728	0.795298	0.650966	0.421221	0.721593	0.718252
	71	700.945	24.9	27331	10135	16923	19481	14554	14561	15460	16241	16925	14903	17135	16138		-945	135	-27562	-30149	-26231	-21109	-14131	-16217	-27626	-24713	-26451	-25587		-405	-28855.5	-23670	-15174	-26169.5	-26019		0.0111821	0.796706	0.653533	0.418957	0.722545	0.71839
	72	710.962	25.1	27537	10126	16734	19450	14600	14580	15552	16106	16712	14973	17054	16116		-739	126	-27751	-30180	-26185	-21090	-14039	-16352	-27839	-24643	-26532	-25609		-306.5	-28965.5	-23637.5	-15195.5	-26241	-26070.5		0.00846253	0.799743	0.652636	0.419551	0.724519	0.719812
	73	720.971	25.1	27217	10071	16711	19292	14535	14587	15436	16180	16812	14856	16955	16104		-1059	71	-27774	-30338	-26250	-21083	-14155	-16278	-27739	-24760	-26631	-25621		-494	-29056	-23666.5	-15216.5	-26249.5	-26126		0.0136394	0.802242	0.653437	0.420131	0.724754	0.721344
	74	730.987	24.9	27373	10137	16629	19230	14502	14559	15402	16140	16772	14805	17073	16116		-903	137	-27856	-30400	-26283	-21111	-14189	-16318	-27779	-24811	-26513	-25609		-383	-29128	-23697	-15253.5	-26295	-26061		0.0105747	0.80423	0.654279	0.421152	0.72601	0.719549
	75	740.994	25	27439	10088	16743	19306	14280	14496	15290	16073	16665	14854	16836	15987		-837	88	-27742	-30324	-26505	-21174	-14301	-16385	-27886	-24762	-26750	-25738		-374.5	-29033	-23839.5	-15343	-26324	-26244		0.01034	0.801607	0.658213	0.423623	0.726811	0.724602
	76	751.008	25.1	27411	10119	16601	19251	14296	14581	15284	16039	16629	14842	16894	15930		-865	119	-27884	-30379	-26489	-21089	-14307	-16419	-27922	-24774	-26692	-25795		-373	-29131.5	-23789	-15363	-26348	-26243.5		0.0102986	0.804327	0.656819	0.424175	0.727474	0.724588
	77	761.015	24.9	27249	10083	16617	19203	14318	14427	15171	15992	16622	14789	16881	15875		-1027	83	-27868	-30427	-26467	-21243	-14420	-16466	-27929	-24827	-26705	-25850		-472	-29147.5	-23855	-15443	-26378	-26277.5		0.013032	0.804768	0.658641	0.426384	0.728302	0.725527
	78	771.026	25	27337	10070	16505	19082	14265	14441	15205	15830	16616	14718	16710	15873		-939	70	-27980	-30548	-26520	-21229	-14386	-16628	-27935	-24898	-26876	-25852		-434.5	-29264	-23874.5	-15507	-26416.5	-26364		0.0119966	0.807985	0.65918	0.428151	0.729365	0.727915
	79	781.032	25.1	27310	10084	16488	19106	14203	14419	15140	15735	16589	14723	16751	15748		-966	84	-27997	-30524	-26582	-21251	-14451	-16723	-27962	-24893	-26835	-25977		-441	-29260.5	-23916.5	-15587	-26427.5	-26406		0.0121761	0.807888	0.660339	0.43036	0.729669	0.729075
	80	791.043	25	27243	9985	16454	19084	14287	14409	15171	15879	16435	14636	16655	15724		-1033	-15	-28031	-30546	-26498	-21261	-14420	-16579	-28116	-24980	-26931	-26001		-524	-29288.5	-23879.5	-15499.5	-26548	-26466		0.0144677	0.808661	0.659318	0.427944	0.732996	0.730732
	81	801.053	25	27386	10025	16429	18920	14247	14251	15176	15829	16485	14662	16699	15753		-890	25	-28056	-30710	-26538	-21419	-14415	-16629	-28066	-24954	-26887	-25972		-432.5	-29383	-23978.5	-15522	-26510	-26429.5		0.0119414	0.81127	0.662051	0.428566	0.731946	0.729724
	82	811.078	25.1	27272	10017	16350	18831	14115	14333	14957	15818	16434	14549	16718	15868		-1004	17	-28135	-30799	-26670	-21337	-14634	-16640	-28117	-25067	-26868	-25857		-493.5	-29467	-24003.5	-15637	-26592	-26362.5		0.0136256	0.81359	0.662741	0.431741	0.73421	0.727874
	83	821.085	25	27273	9992	16257	18897	14182	14292	14929	15568	16408	14502	16548	15639		-1003	-8	-28228	-30733	-26603	-21378	-14662	-16890	-28143	-25114	-27038	-26086		-505.5	-29480.5	-23990.5	-15776	-26628.5	-26562		0.013957	0.813962	0.662382	0.435579	0.735218	0.733382
	84	831.091	25	27308	9913	16438	18827	14201	14204	14897	15636	16342	14567	16494	15630		-968	-87	-28047	-30803	-26584	-21466	-14694	-16822	-28209	-25049	-27092	-26095		-527.5	-29425	-24025	-15758	-26629	-26593.5		0.0145644	0.81243	0.663335	0.435082	0.735232	0.734252
	85	841.103	25.1	27251	9959	16258	18882	14025	14366	14916	15686	16317	14445	16633	15571		-1025	-41	-28227	-30748	-26760	-21304	-14675	-16772	-28234	-25171	-26953	-26154		-533	-29487.5	-24032	-15723.5	-26702.5	-26553.5		0.0147162	0.814156	0.663528	0.434129	0.737261	0.733147
	86	851.11	25.1	27335	10004	16119	18760	13884	14097	14812	15568	16171	14423	16508	15590		-941	4	-28366	-30870	-26901	-21573	-14779	-16890	-28380	-25193	-27078	-26135		-468.5	-29618	-24237	-15834.5	-26786.5	-26606.5		0.0129354	0.817759	0.669188	0.437194	0.739581	0.734611
	87	861.128	25	27291	9950	16144	18698	13957	14165	14811	15419	16155	14405	16543	15500		-985	-50	-28341	-30932	-26828	-21505	-14780	-17039	-28396	-25211	-27043	-26225		-517.5	-29636.5	-24166.5	-15909.5	-26803.5	-26634		0.0142883	0.81827	0.667242	0.439264	0.74005	0.73537
	88	871.135	25	27256	10010	16184	18663	13899	14145	14790	15526	16152	14438	16367	15424		-1020	10	-28301	-30967	-26886	-21525	-14801	-16932	-28399	-25178	-27219	-26301		-505	-29634	-24205.5	-15866.5	-26788.5	-26760		0.0139432	0.818201	0.668319	0.438077	0.739636	0.738849
	89	881.154	25.1	27259	9935	16081	18605	13949	14050	14636	15465	16049	14276	16223	15476		-1017	-65	-28404	-31025	-26836	-21620	-14955	-16993	-28502	-25340	-27363	-26249		-541	-29714.5	-24228	-15974	-26921	-26806		0.0149371	0.820423	0.66894	0.441045	0.743294	0.740119
	90	891.171	24.9	27107	9893	16017	18637	13730	14007	14592	15331	15950	14294	16275	15444		-1169	-107	-28468	-30993	-27055	-21663	-14999	-17127	-28601	-25322	-27311	-26281		-638	-29730.5	-24359	-16063	-26961.5	-26796		0.0176153	0.820865	0.672557	0.443503	0.744412	0.739843
	91	901.191	25	27157	9959	16021	18579	13808	13921	14735	15378	16034	14275	16313	15419		-1119	-41	-28464	-31051	-26977	-21749	-14856	-17080	-28517	-25341	-27273	-26306		-580	-29757.5	-24363	-15968	-26929	-26789.5		0.0160139	0.821611	0.672667	0.44088	0.743515	0.739663
	92	911.198	25.1	27238	9900	16033	18597	13778	14050	14564	15437	15997	14198	16247	15247		-1038	-100	-28452	-31033	-27007	-21620	-15027	-17021	-28554	-25418	-27339	-26478		-569	-29742.5	-24313.5	-16024	-26986	-26908.5		0.0157102	0.821196	0.671301	0.442426	0.745089	0.742949
	93	921.215	25	27204	9946	15876	18552	13660	13931	14647	15331	15905	14162	16220	15332		-1072	-54	-28609	-31078	-27125	-21739	-14944	-17127	-28646	-25454	-27366	-26393		-563	-29843.5	-24432	-16035.5	-27050	-26879.5		0.0155445	0.823985	0.674572	0.442743	0.746856	0.742148
	94	931.231	25.1	27305	9915	15939	18278	13781	14033	14427	15322	15820	14144	16181	15267		-971	-85	-28546	-31352	-27004	-21637	-15164	-17136	-28731	-25472	-27405	-26458		-528	-29949	-24320.5	-16150	-27101.5	-26931.5		0.0145782	0.826898	0.671494	0.445905	0.748278	0.743584
	95	941.241	25.1	27138	9928	15841	18439	13692	13929	14472	15181	15872	14074	16120	15281		-1138	-72	-28644	-31191	-27093	-21741	-15119	-17277	-28679	-25542	-27466	-26444		-605	-29917.5	-24417	-16198	-27110.5	-26955		0.0167042	0.826028	0.674158	0.44723	0.748526	0.744233
	96	951.258	24.9	26949	9843	15815	18271	13637	13833	14489	15208	15762	14107	16060	15228		-1327	-157	-28670	-31359	-27148	-21837	-15102	-17250	-28789	-25509	-27526	-26497		-742	-30014.5	-24492.5	-16176	-27149	-27011.5		0.0204868	0.828706	0.676243	0.446623	0.749589	0.745793
	97	961.287	25	27029	9905	15690	18335	13720	13794	14434	15207	15705	14097	16143	15157		-1247	-95	-28795	-31295	-27065	-21876	-15157	-17251	-28846	-25519	-27443	-26568		-671	-30045	-24470.5	-16204	-27182.5	-27005.5		0.0185264	0.829548	0.675635	0.447396	0.750514	0.745627
	98	971.299	25	27075	9819	15731	18161	13517	13787	14344	15176	15714	14024	16055	15107		-1201	-181	-28754	-31469	-27268	-21883	-15247	-17282	-28837	-25592	-27531	-26618		-691	-30111.5	-24575.5	-16264.5	-27214.5	-27074.5		0.0190786	0.831385	0.678534	0.449066	0.751398	0.747532
	99	981.315	24.9	27106	9873	15666	18177	13591	13850	14364	15128	15674	14118	16108	15177		-1170	-127	-28819	-31453	-27194	-21820	-15227	-17330	-28877	-25498	-27478	-26548		-648.5	-30136	-24507	-16278.5	-27187.5	-27013		0.0179052	0.832061	0.676643	0.449453	0.750652	0.745834
	100	991.322	25	27096	9900	15706	18156	13706	13701	14215	15000	15622	13947	16023	14971		-1180	-100	-28779	-31474	-27079	-21969	-15376	-17458	-28929	-25669	-27563	-26754		-640	-30126.5	-24524	-16417	-27299	-27158.5		0.0176705	0.831799	0.677113	0.453277	0.753731	0.749852
	101	1001.34	25.1	26947	9852	15582	18177	13572	13661	14211	15054	15590	13910	15883	15025		-1329	-148	-28903	-31453	-27213	-22009	-15380	-17404	-28961	-25706	-27703	-26700		-738.5	-30178	-24611	-16392	-27333.5	-27201.5		0.0203901	0.833221	0.679515	0.452586	0.754683	0.751039
	102	1011.36	24.9	27103	9901	15619	18078	13570	13755	14117	15157	15492	13986	16013	14995		-1173	-99	-28866	-31552	-27215	-21915	-15474	-17301	-29059	-25630	-27573	-26730		-636	-30209	-24565	-16387.5	-27344.5	-27151.5		0.0175601	0.834077	0.678245	0.452462	0.754987	0.749658
	103	1021.37	25	27152	9898	15719	18029	13440	13696	14122	14982	15504	13991	15951	14955		-1124	-102	-28766	-31601	-27345	-21974	-15469	-17476	-29047	-25625	-27635	-26770		-613	-30183.5	-24659.5	-16472.5	-27336	-27202.5		0.0169251	0.833372	0.680854	0.454809	0.754752	0.751066
	104	1031.39	25.1	27024	9867	15530	18032	13437	13609	14093	14992	15356	13869	15919	15001		-1252	-133	-28955	-31598	-27348	-22061	-15498	-17466	-29195	-25747	-27667	-26724		-692.5	-30276.5	-24704.5	-16482	-27471	-27195.5		0.0191201	0.83594	0.682096	0.455071	0.75848	0.750873
	105	1041.4	24.9	27089	9903	15458	17967	13457	13550	14168	14789	15398	13873	16037	14885		-1187	-97	-29027	-31663	-27328	-22120	-15423	-17669	-29153	-25743	-27549	-26840		-642	-30345	-24724	-16546	-27448	-27194.5		0.0177257	0.837831	0.682635	0.456838	0.757845	0.750846
	106	1051.42	25	27147	9935	15532	18011	13376	13575	14069	14785	15374	13774	15819	14929		-1129	-65	-28953	-31619	-27409	-22095	-15522	-17673	-29177	-25842	-27767	-26796		-597	-30286	-24752	-16597.5	-27509.5	-27281.5		0.0164833	0.836202	0.683408	0.45826	0.759543	0.753248
	107	1061.44	25	27024	9856	15533	17955	13479	13491	13994	14824	15353	13777	15837	14922		-1252	-144	-28952	-31675	-27306	-22179	-15597	-17634	-29198	-25839	-27749	-26803		-698	-30313.5	-24742.5	-16615.5	-27518.5	-27276		0.0192719	0.836962	0.683145	0.458757	0.759791	0.753096
	108	1071.45	25.1	27110	9831	15568	17868	13324	13612	14018	14838	15320	13770	15769	14879		-1166	-169	-28917	-31762	-27461	-22058	-15573	-17620	-29231	-25846	-27817	-26846		-667.5	-30339.5	-24759.5	-16596.5	-27538.5	-27331.5		0.0184298	0.83768	0.683615	0.458233	0.760343	0.754628
	109	1081.47	25	26997	9830	15380	17775	13347	13503	13969	14748	15287	13763	15652	14743		-1279	-170	-29105	-31855	-27438	-22167	-15622	-17710	-29264	-25853	-27934	-26982		-724.5	-30480	-24802.5	-16666	-27558.5	-27458		0.0200036	0.841559	0.684802	0.460152	0.760896	0.758121
	110	1091.48	25.1	27071	9706	15301	17819	13398	13419	14030	14720	15290	13646	15773	14789		-1205	-294	-29184	-31811	-27387	-22251	-15561	-17738	-29261	-25970	-27813	-26936		-749.5	-30497.5	-24819	-16649.5	-27615.5	-27374.5		0.0206938	0.842042	0.685258	0.459696	0.762469	0.755815
	111	1101.49	25	27025	9643	15377	17756	13249	13434	13819	14563	15260	13567	15644	14768		-1251	-357	-29108	-31874	-27536	-22236	-15772	-17895	-29291	-26049	-27942	-26957		-804	-30491	-24886	-16833.5	-27670	-27449.5		0.0221986	0.841863	0.687107	0.464776	0.763974	0.757886
	112	1111.5	24.9	26939	9678	15325	17801	13231	13364	13914	14624	15109	13565	15668	14750		-1337	-322	-29160	-31829	-27554	-22306	-15677	-17834	-29442	-26051	-27918	-26975		-829.5	-30494.5	-24930	-16755.5	-27746.5	-27446.5		0.0229027	0.841959	0.688322	0.462623	0.766086	0.757803
	113	1121.52	25	26996	9713	15232	17619	13177	13358	13847	14602	15120	13641	15589	14765		-1280	-287	-29253	-32011	-27608	-22312	-15744	-17856	-29431	-25975	-27997	-26960		-783.5	-30632	-24960	-16800	-27703	-27478.5		0.0216326	0.845756	0.689151	0.463851	0.764885	0.758687
	114	1131.54	25	27018	9618	15309	17725	13250	13249	13948	14552	15068	13593	15520	14756		-1258	-382	-29176	-31905	-27535	-22421	-15643	-17906	-29483	-26023	-28066	-26969		-820	-30540.5	-24978	-16774.5	-27753	-27517.5		0.0226404	0.843229	0.689648	0.463147	0.766266	0.759764
	115	1141.54	25	27053	9547	15146	17604	13127	13276	13737	14516	15066	13603	15600	14798		-1223	-453	-29339	-32026	-27658	-22394	-15854	-17942	-29485	-26013	-27986	-26927		-838	-30682.5	-25026	-16898	-27749	-27456.5		0.0231373	0.84715	0.690973	0.466557	0.766155	0.758079
	116	1151.55	25.1	26908	9637	15191	17666	13074	13311	13752	14433	15066	13637	15486	14655		-1368	-363	-29294	-31964	-27711	-22359	-15839	-18025	-29485	-25979	-28100	-27070		-865.5	-30629	-25035	-16932	-27732	-27585		0.0238966	0.845673	0.691221	0.467496	0.765686	0.761627
	117	1161.56	25.1	27119	9675	15178	17581	13094	13243	13668	14526	15054	13584	15443	14614		-1157	-325	-29307	-32049	-27691	-22427	-15923	-17932	-29497	-26032	-28143	-27111		-741	-30678	-25059	-16927.5	-27764.5	-27627		0.0204592	0.847026	0.691884	0.467372	0.766583	0.762787
	118	1171.57	25	26819	9556	15186	17600	13087	13259	13715	14484	14863	13493	15472	14580		-1457	-444	-29299	-32030	-27698	-22411	-15876	-17974	-29688	-26123	-28114	-27145		-950.5	-30664.5	-25054.5	-16925	-27905.5	-27629.5		0.0262435	0.846653	0.69176	0.467303	0.770476	0.762856
	119	1181.59	25.1	26973	9588	15094	17470	13036	13180	13691	14385	15051	13451	15441	14539		-1303	-412	-29391	-32160	-27749	-22490	-15900	-18073	-29500	-26165	-28145	-27186		-857.5	-30775.5	-25119.5	-16986.5	-27832.5	-27665.5		0.0236757	0.849718	0.693554	0.469001	0.768461	0.76385
	120	1191.6	25.1	26932	9629	14977	17472	13081	13155	13539	14383	14845	13511	15385	14570		-1344	-371	-29508	-32158	-27704	-22515	-16052	-18075	-29706	-26105	-28201	-27155		-857.5	-30833	-25109.5	-17063.5	-27905.5	-27678		0.0236757	0.851305	0.693278	0.471127	0.770476	0.764195
	121	1201.61	24.9	26914	9652	15088	17472	13108	13124	13445	14280	14849	13410	15441	14625		-1362	-348	-29397	-32158	-27677	-22546	-16146	-18178	-29702	-26206	-28145	-27100		-855	-30777.5	-25111.5	-17162	-27954	-27622.5		0.0236067	0.849773	0.693334	0.473846	0.771816	0.762663
	122	1211.62	25.1	26863	9619	15014	17287	13048	13191	13519	14228	14784	13394	15343	14428		-1413	-381	-29471	-32343	-27737	-22479	-16072	-18230	-29767	-26222	-28243	-27297		-897	-30907	-25108	-17151	-27994.5	-27770		0.0247663	0.853348	0.693237	0.473543	0.772934	0.766735
	123	1221.63	25.1	26788	9625	14929	17399	12928	13088	13479	14191	14787	13419	15349	14411		-1488	-375	-29556	-32231	-27857	-22582	-16112	-18267	-29764	-26197	-28237	-27314		-931.5	-30893.5	-25219.5	-17189.5	-27980.5	-27775.5		0.0257189	0.852976	0.696315	0.474606	0.772547	0.766887
	124	1231.64	24.9	26861	9577	14925	17292	12903	13129	13452	14155	14773	13285	15358	14507		-1415	-423	-29560	-32338	-27882	-22541	-16139	-18303	-29778	-26331	-28228	-27218		-919	-30949	-25211.5	-17221	-28054.5	-27723		0.0253738	0.854508	0.696095	0.475475	0.77459	0.765438
	125	1241.66	25	26888	9586	14761	17116	12879	13081	13535	14152	14714	13346	15398	14441		-1388	-414	-29724	-32514	-27906	-22589	-16056	-18306	-29837	-26270	-28188	-27284		-901	-31119	-25247.5	-17181	-28053.5	-27736		0.0248768	0.859202	0.697089	0.474371	0.774563	0.765796
	126	1251.67	25.1	26843	9583	14944	17162	12871	12956	13346	14143	14711	13350	15121	14312		-1433	-417	-29541	-32468	-27914	-22714	-16245	-18315	-29840	-26266	-28465	-27413		-925	-31004.5	-25314	-17280	-28053	-27939		0.0255394	0.85604	0.698925	0.477104	0.774549	0.771401
	127	1261.69	24.9	26724	9592	15004	17250	12850	12958	13336	14066	14673	13328	15145	14377		-1552	-408	-29481	-32380	-27935	-22712	-16255	-18392	-29878	-26288	-28441	-27348		-980	-30930.5	-25323.5	-17323.5	-28083	-27894.5		0.027058	0.853997	0.699187	0.478305	0.775377	0.770173
	128	1271.71	25.1	26764	9557	14697	17103	12812	12984	13420	14168	14447	13339	15158	14351		-1512	-443	-29788	-32527	-27973	-22686	-16171	-18290	-30104	-26277	-28428	-27374		-977.5	-31157.5	-25329.5	-17230.5	-28190.5	-27901		0.026989	0.860265	0.699353	0.475738	0.778345	0.770352
	129	1281.73	25.1	26780	9559	14814	17051	12726	12893	13404	14137	14343	13266	15137	14282		-1496	-441	-29671	-32579	-28059	-22777	-16187	-18321	-30208	-26350	-28449	-27443		-968.5	-31125	-25418	-17254	-28279	-27946		0.0267405	0.859367	0.701796	0.476386	0.780789	0.771595
	130	1291.74	24.9	26761	9479	14783	17189	12828	12897	13370	14042	14325	13258	15115	14260		-1515	-521	-29702	-32441	-27957	-22773	-16221	-18416	-30226	-26358	-28471	-27465		-1018	-31071.5	-25365	-17318.5	-28292	-27968		0.0281072	0.85789	0.700333	0.478167	0.781148	0.772202
	131	1301.75	25	26733	9520	14792	16999	12843	12935	13250	13956	14349	13200	15067	14171		-1543	-480	-29693	-32631	-27942	-22735	-16341	-18502	-30202	-26416	-28519	-27554		-1011.5	-31162	-25338.5	-17421.5	-28309	-28036.5		0.0279277	0.860389	0.699601	0.481011	0.781617	0.774093
	132	1311.76	25	26903	9581	14819	17089	12559	12864	13255	14066	14425	13129	15000	14204		-1373	-419	-29666	-32541	-28226	-22806	-16336	-18392	-30126	-26487	-28586	-27521		-896	-31103.5	-25516	-17364	-28306.5	-28053.5		0.0247387	0.858774	0.704502	0.479423	0.781548	0.774563
	133	1321.77	24.9	26819	9650	14639	17067	12616	12758	13263	13961	14370	13206	15105	14193		-1457	-350	-29846	-32563	-28169	-22912	-16328	-18497	-30181	-26410	-28481	-27532		-903.5	-31204.5	-25540.5	-17412.5	-28295.5	-28006.5		0.0249458	0.861562	0.705178	0.480763	0.781244	0.773265
	134	1331.79	25	26744	9594	14676	16845	12639	12842	13077	13927	14202	13234	15173	14237		-1532	-406	-29809	-32785	-28146	-22828	-16514	-18531	-30349	-26382	-28413	-27488		-969	-31297	-25487	-17522.5	-28365.5	-27950.5		0.0267543	0.864116	0.703701	0.4838	0.783177	0.771719
	135	1341.8	25	26647	9580	14518	16832	12648	12743	13223	13894	14157	13032	15081	14071		-1629	-420	-29967	-32798	-28137	-22927	-16368	-18564	-30394	-26584	-28505	-27654		-1024.5	-31382.5	-25532	-17466	-28489	-28079.5		0.0282866	0.866477	0.704944	0.48224	0.786587	0.775281
	136	1351.8	24.9	26937	9524	14578	16878	12711	12710	13072	13909	14158	13022	14931	14164		-1339	-476	-29907	-32752	-28074	-22960	-16519	-18549	-30393	-26594	-28655	-27561		-907.5	-31329.5	-25517	-17534	-28493.5	-28108		0.0250563	0.865014	0.704529	0.484117	0.786711	0.776067
	137	1361.81	24.9	26726	9503	14592	16890	12615	12670	13139	13852	14246	13052	14936	14161		-1550	-497	-29893	-32740	-28170	-23000	-16452	-18606	-30305	-26564	-28650	-27564		-1023.5	-31316.5	-25585	-17529	-28434.5	-28107		0.028259	0.864655	0.706407	0.483979	0.785082	0.77604
	138	1371.83	25	26679	9584	14535	16809	12611	12731	13084	13691	14128	13015	14880	13983		-1597	-416	-29950	-32821	-28174	-22939	-16507	-18767	-30423	-26601	-28706	-27742		-1006.5	-31385.5	-25556.5	-17637	-28512	-28224		0.0277897	0.86656	0.70562	0.486961	0.787222	0.77927
	139	1381.83	25	26859	9488	14526	16766	12472	12660	12955	13754	14175	12900	14815	13990		-1417	-512	-29959	-32864	-28313	-23010	-16636	-18704	-30376	-26716	-28771	-27735		-964.5	-31411.5	-25661.5	-17670	-28546	-28253		0.02663	0.867278	0.708519	0.487872	0.788161	0.780071
	140	1391.84	25	26593	9510	14533	16768	12461	12627	12989	13635	14057	12954	14799	13990		-1683	-490	-29952	-32862	-28324	-23043	-16602	-18823	-30494	-26662	-28787	-27735		-1086.5	-31407	-25683.5	-17712.5	-28578	-28261		0.0299985	0.867154	0.709127	0.489046	0.789044	0.780292
	141	1401.86	25	26598	9400	14424	16738	12427	12587	12827	13709	14096	12994	14934	13934		-1678	-600	-30061	-32892	-28358	-23083	-16764	-18749	-30455	-26622	-28652	-27791		-1139	-31476.5	-25720.5	-17756.5	-28538.5	-28221.5		0.031448	0.869072	0.710148	0.490261	0.787954	0.779201
	142	1411.87	25	26579	9425	14432	16593	12489	12536	12901	13690	14090	12947	14898	14039		-1697	-575	-30053	-33037	-28296	-23134	-16690	-18768	-30461	-26669	-28688	-27686		-1136	-31545	-25715	-17729	-28565	-28187		0.0313652	0.870964	0.709996	0.489501	0.788685	0.778249
	143	1421.89	24.9	26627	9514	14416	16522	12435	12585	12837	13605	13943	12867	14783	13882		-1649	-486	-30069	-33108	-28350	-23085	-16754	-18853	-30608	-26749	-28803	-27843		-1067.5	-31588.5	-25717.5	-17803.5	-28678.5	-28323		0.0294739	0.872165	0.710065	0.491558	0.791819	0.782004
	144	1431.9	25	26647	9493	14414	16662	12448	12597	12894	13657	13928	12940	14868	13881		-1629	-507	-30071	-32968	-28337	-23073	-16697	-18801	-30623	-26676	-28718	-27844		-1068	-31519.5	-25705	-17749	-28649.5	-28281		0.0294877	0.87026	0.70972	0.490053	0.791018	0.780844
	145	1441.91	25	26528	9493	14360	16481	12380	12593	12720	13731	13977	13053	14695	13850		-1748	-507	-30125	-33149	-28405	-23077	-16871	-18727	-30574	-26563	-28891	-27875		-1127.5	-31637	-25741	-17799	-28568.5	-28383		0.0311305	0.873504	0.710714	0.491434	0.788782	0.78366
	146	1451.93	25	26658	9457	14356	16485	12446	12487	12784	13654	13994	12892	14685	13682		-1618	-543	-30129	-33145	-28339	-23183	-16807	-18804	-30557	-26724	-28901	-28043		-1080.5	-31637	-25761	-17805.5	-28640.5	-28472		0.0298328	0.873504	0.711266	0.491613	0.79077	0.786118
	147	1461.95	25	26692	9480	14321	16443	12310	12395	12782	13516	13824	12835	14705	13772		-1584	-520	-30164	-33187	-28475	-23275	-16809	-18942	-30727	-26781	-28881	-27953		-1052	-31675.5	-25875	-17875.5	-28754	-28417		0.0290459	0.874567	0.714414	0.493546	0.793904	0.784599
	148	1471.95	25	26735	9463	14317	16450	12303	12400	12635	13532	13881	12791	14594	13688		-1541	-537	-30168	-33180	-28482	-23270	-16956	-18926	-30670	-26825	-28992	-28037		-1039	-31674	-25876	-17941	-28747.5	-28514.5		0.028687	0.874525	0.714442	0.495355	0.793724	0.787291
	149	1481.96	24.9	26604	9436	14089	16460	12392	12343	12611	13475	13841	12785	14644	13785		-1672	-564	-30396	-33170	-28393	-23327	-16980	-18983	-30710	-26831	-28942	-27940		-1118	-31783	-25860	-17981.5	-28770.5	-28441		0.0308682	0.877535	0.714	0.496473	0.794359	0.785262
	150	1491.98	25	26670	9447	14269	16479	12310	12390	12512	13391	13793	12770	14600	13742		-1606	-553	-30216	-33151	-28475	-23280	-17079	-19067	-30758	-26846	-28986	-27983		-1079.5	-31683.5	-25877.5	-18073	-28802	-28484.5		0.0298052	0.874788	0.714483	0.498999	0.795229	0.786463
	151	1501.98	25.1	26607	9436	14068	16353	12240	12441	12494	13428	13790	12762	14592	13812		-1669	-564	-30417	-33277	-28545	-23229	-17097	-19030	-30761	-26854	-28994	-27913		-1116.5	-31847	-25887	-18063.5	-28807.5	-28453.5		0.0308268	0.879302	0.714745	0.498737	0.795381	0.785607
	152	1512	24.9	26583	9475	14124	16319	12280	12426	12479	13539	13811	12717	14579	13848		-1693	-525	-30361	-33311	-28505	-23244	-17112	-18919	-30740	-26899	-29007	-27877		-1109	-31836	-25874.5	-18015.5	-28819.5	-28442		0.0306197	0.878998	0.7144	0.497412	0.795712	0.785289
	153	1522.02	25	26649	9414	14199	16349	12170	12347	12477	13351	13790	12719	14558	13731		-1627	-586	-30286	-33281	-28615	-23323	-17114	-19107	-30761	-26897	-29028	-27994		-1106.5	-31783.5	-25969	-18110.5	-28829	-28511		0.0305507	0.877549	0.717009	0.500035	0.795974	0.787194
	154	1532.03	25	26630	9433	14182	16470	12260	12302	12389	13476	13802	12714	14512	13627		-1646	-567	-30303	-33160	-28525	-23368	-17202	-18982	-30749	-26902	-29074	-28098		-1106.5	-31731.5	-25946.5	-18092	-28825.5	-28586		0.0305507	0.876113	0.716388	0.499524	0.795878	0.789265
	155	1542.05	24.9	26557	9419	14121	16358	12172	12378	12389	13364	13748	12723	14548	13628		-1719	-581	-30364	-33272	-28613	-23292	-17202	-19094	-30803	-26893	-29038	-28097		-1150	-31818	-25952.5	-18148	-28848	-28567.5		0.0317517	0.878501	0.716554	0.50107	0.796499	0.788754
	156	1552.06	25	26422	9470	14084	16195	12090	12318	12463	13364	13643	12675	14565	13697		-1854	-530	-30401	-33435	-28695	-23352	-17128	-19094	-30908	-26941	-29021	-28028		-1192	-31918	-26023.5	-18111	-28924.5	-28524.5		0.0329114	0.881262	0.718514	0.500048	0.798611	0.787567
	157	1562.07	25	26409	9436	14081	16297	12200	12222	12437	13326	13623	12772	14499	13653		-1867	-564	-30404	-33333	-28585	-23448	-17154	-19132	-30928	-26844	-29087	-28072		-1215.5	-31868.5	-26016.5	-18143	-28886	-28579.5		0.0335602	0.879896	0.718321	0.500932	0.797548	0.789086
	158	1572.07	24.9	26625	9421	14086	16307	12047	12252	12435	13261	13623	12569	14403	13663		-1651	-579	-30399	-33323	-28738	-23418	-17156	-19197	-30928	-27047	-29183	-28062		-1115	-31861	-26078	-18176.5	-28987.5	-28622.5		0.0307854	0.879689	0.720019	0.501857	0.800351	0.790273
	159	1582.08	25	26528	9391	14051	16229	12110	12276	12437	13239	13699	12624	14541	13562		-1748	-609	-30434	-33401	-28675	-23394	-17154	-19219	-30852	-26992	-29045	-28163		-1178.5	-31917.5	-26034.5	-18186.5	-28922	-28604		0.0325386	0.881249	0.718818	0.502133	0.798542	0.789762
	160	1592.09	25	26495	9406	13976	16105	12088	12223	12399	13287	13554	12682	14377	13650		-1781	-594	-30509	-33525	-28697	-23447	-17192	-19171	-30997	-26934	-29209	-28075		-1187.5	-32017	-26072	-18181.5	-28965.5	-28642		0.0327871	0.883996	0.719853	0.501995	0.799743	0.790811
	161	1602.1	25	26692	9448	13960	16108	12133	12245	12377	13270	13568	12647	14406	13578		-1584	-552	-30525	-33522	-28652	-23425	-17214	-19188	-30983	-26969	-29180	-28147		-1068	-32023.5	-26038.5	-18201	-28976	-28663.5		0.0294877	0.884175	0.718928	0.502533	0.800033	0.791405
	162	1612.11	25	26636	9375	14062	16144	12060	12260	12277	13233	13614	12620	14433	13512		-1640	-625	-30423	-33486	-28725	-23410	-17314	-19225	-30937	-26996	-29153	-28213		-1132.5	-31954.5	-26067.5	-18269.5	-28966.5	-28683		0.0312686	0.88227	0.719729	0.504425	0.799771	0.791943
	163	1622.12	25	26570	9406	13916	16154	12049	12298	12375	13212	13516	12520	14480	13559		-1706	-594	-30569	-33476	-28736	-23372	-17216	-19246	-31035	-27096	-29106	-28166		-1150	-32022.5	-26054	-18231	-29065.5	-28636		0.0317517	0.884148	0.719356	0.503362	0.802504	0.790646
	164	1632.13	25	26728	9376	14035	16119	12041	12189	12340	13209	13551	12592	14428	13438		-1548	-624	-30450	-33511	-28744	-23481	-17251	-19249	-31000	-27024	-29158	-28287		-1086	-31980.5	-26112.5	-18250	-29012	-28722.5		0.0299847	0.882988	0.720971	0.503886	0.801027	0.793034
	165	1642.15	25	26623	9403	13898	16073	11983	12178	12206	13159	13523	12529	14349	13334		-1653	-597	-30587	-33557	-28802	-23492	-17385	-19299	-31028	-27087	-29237	-28391		-1125	-32072	-26147	-18342	-29057.5	-28814		0.0310615	0.885514	0.721924	0.506426	0.802283	0.79556
	166	1652.15	25.1	26529	9381	13951	16008	11976	12114	12233	13134	13552	12584	14364	13475		-1747	-619	-30534	-33622	-28809	-23556	-17358	-19324	-30999	-27032	-29222	-28250		-1183	-32078	-26182.5	-18341	-29015.5	-28736		0.0326629	0.88568	0.722904	0.506399	0.801124	0.793407
	167	1662.17	25.1	26767	9404	13822	15880	11900	12110	12284	13135	13512	12488	14339	13386		-1509	-596	-30663	-33750	-28885	-23560	-17307	-19323	-31039	-27128	-29247	-28339		-1052.5	-32206.5	-26222.5	-18315	-29083.5	-28793		0.0290597	0.889228	0.724008	0.505681	0.803001	0.79498
	168	1672.18	25	26574	9483	13834	15906	11963	12081	12155	13041	13439	12407	14254	13363		-1702	-517	-30651	-33724	-28822	-23589	-17436	-19417	-31112	-27209	-29332	-28362		-1109.5	-32187.5	-26205.5	-18426.5	-29160.5	-28847		0.0306335	0.888703	0.723539	0.508759	0.805127	0.796471
	169	1682.19	25.1	26626	9375	13802	15904	11937	12029	12290	12949	13481	12509	14238	13474		-1650	-625	-30683	-33726	-28848	-23641	-17301	-19509	-31070	-27107	-29348	-28251		-1137.5	-32204.5	-26244.5	-18405	-29088.5	-28799.5		0.0314066	0.889173	0.724616	0.508166	0.803139	0.79516
	170	1692.21	25.1	26472	9326	13685	15889	11964	12015	12191	13001	13408	12415	14247	13381		-1804	-674	-30800	-33741	-28821	-23655	-17400	-19457	-31143	-27201	-29339	-28344		-1239	-32270.5	-26238	-18428.5	-29172	-28841.5		0.034209	0.890995	0.724436	0.508815	0.805445	0.79632
	171	1702.22	24.9	26432	9424	13641	15760	11917	11960	12105	13038	13508	12374	14067	13229		-1844	-576	-30844	-33870	-28868	-23710	-17486	-19420	-31043	-27242	-29519	-28496		-1210	-32357	-26289	-18453	-29142.5	-29007.5		0.0334083	0.893383	0.725845	0.509491	0.80463	0.800903
	172	1712.24	25.1	26510	9384	13775	15836	11879	11971	12049	12919	13358	12359	14293	13253		-1766	-616	-30710	-33794	-28906	-23699	-17542	-19539	-31193	-27257	-29293	-28472		-1191	-32252	-26302.5	-18540.5	-29225	-28882.5		0.0328837	0.890484	0.726217	0.511907	0.806908	0.797452
	173	1722.26	25.1	26560	9369	13673	15809	11877	12003	12064	12916	13338	12405	14240	13266		-1716	-631	-30812	-33821	-28908	-23667	-17527	-19542	-31213	-27211	-29346	-28459		-1173.5	-32316.5	-26287.5	-18534.5	-29212	-28902.5		0.0324006	0.892265	0.725803	0.511741	0.806549	0.798004
	174	1732.27	25	26443	9338	13589	15789	11830	11906	12006	12829	13367	12333	14064	13194		-1833	-662	-30896	-33841	-28955	-23764	-17585	-19629	-31184	-27283	-29522	-28531		-1247.5	-32368.5	-26359.5	-18607	-29233.5	-29026.5		0.0344437	0.893701	0.727791	0.513743	0.807143	0.801427
	175	1742.28	25.1	26497	9364	13577	15772	11823	11946	12130	12883	13351	12284	14128	13256		-1779	-636	-30908	-33858	-28962	-23724	-17461	-19575	-31200	-27332	-29458	-28469		-1207.5	-32383	-26343	-18518	-29266	-28963.5		0.0333393	0.894101	0.727335	0.511286	0.80804	0.799688
	176	1752.29	25.1	26393	9343	13649	15704	11735	11935	12001	13011	13251	12284	14032	13273		-1883	-657	-30836	-33926	-29050	-23735	-17590	-19447	-31300	-27332	-29554	-28452		-1270	-32381	-26392.5	-18518.5	-29316	-29003		0.035065	0.894046	0.728702	0.511299	0.809421	0.800779
	177	1762.31	24.9	26603	9301	13578	15657	11810	11873	12053	12900	13187	12294	14017	13134		-1673	-699	-30907	-33973	-28975	-23797	-17538	-19558	-31364	-27322	-29569	-28591		-1186	-32440	-26386	-18548	-29343	-29080		0.0327457	0.895675	0.728523	0.512114	0.810166	0.802905
	178	1772.32	25	26345	9322	13608	15676	11762	11926	11982	12856	13265	12246	13960	13094		-1931	-678	-30877	-33954	-29023	-23744	-17609	-19602	-31286	-27370	-29626	-28631		-1304.5	-32415.5	-26383.5	-18605.5	-29328	-29128.5		0.0360175	0.894998	0.728454	0.513702	0.809752	0.804244
	179	1782.33	25	26400	9324	13559	15617	11749	11915	12002	12758	13238	12277	14014	13204		-1876	-676	-30926	-34013	-29036	-23755	-17589	-19700	-31313	-27339	-29572	-28521		-1276	-32469.5	-26395.5	-18644.5	-29326	-29046.5		0.0352306	0.896489	0.728785	0.514778	0.809697	0.80198
	180	1792.35	24.9	26568	9290	13551	15525	11763	11792	11871	12717	13104	12321	14053	13115		-1708	-710	-30934	-34105	-29022	-23878	-17720	-19741	-31447	-27295	-29533	-28610		-1209	-32519.5	-26450	-18730.5	-29371	-29071.5		0.0333807	0.89787	0.73029	0.517153	0.810939	0.80267
	181	1802.36	25	26296	9305	13545	15447	11670	11858	11890	12831	13219	12223	14031	13072		-1980	-695	-30940	-34183	-29115	-23812	-17701	-19627	-31332	-27393	-29555	-28653		-1337.5	-32561.5	-26463.5	-18664	-29362.5	-29104		0.0369286	0.89903	0.730663	0.515317	0.810704	0.803567
	182	1812.38	25.1	26304	9378	13533	15539	11764	11747	11909	12705	13101	12124	13916	13076		-1972	-622	-30952	-34091	-29021	-23923	-17682	-19753	-31450	-27492	-29670	-28649		-1297	-32521.5	-26472	-18717.5	-29471	-29159.5		0.0358104	0.897925	0.730897	0.516794	0.8137	0.8051
	183	1822.4	24.9	26418	9388	13444	15641	11656	11932	11879	12682	13054	12155	13901	13095		-1858	-612	-31041	-33989	-29129	-23738	-17712	-19776	-31497	-27461	-29685	-28630		-1235	-32515	-26433.5	-18744	-29479	-29157.5		0.0340986	0.897746	0.729834	0.517526	0.813921	0.805044
	184	1832.41	25	26356	9359	13453	15462	11618	11927	11835	12688	13112	12170	13885	12933		-1920	-641	-31032	-34168	-29167	-23743	-17756	-19770	-31439	-27446	-29701	-28792		-1280.5	-32600	-26455	-18763	-29442.5	-29246.5		0.0353549	0.900092	0.730428	0.51805	0.812913	0.807502
	185	1842.43	25.1	26328	9304	13517	15522	11617	11732	11728	12768	13033	12119	13922	13005		-1948	-696	-30968	-34108	-29168	-23938	-17863	-19690	-31518	-27497	-29664	-28720		-1322	-32538	-26553	-18776.5	-29507.5	-29192		0.0365007	0.898381	0.733134	0.518423	0.814708	0.805997
	186	1852.43	24.9	26406	9431	13295	15458	11637	11828	11782	12652	13176	12100	13820	13061		-1870	-569	-31190	-34172	-29148	-23842	-17809	-19806	-31375	-27516	-29766	-28664		-1219.5	-32681	-26495	-18807.5	-29445.5	-29215		0.0336706	0.902329	0.731532	0.519279	0.812996	0.806632
	187	1862.45	25	26357	9235	13378	15382	11551	11813	11817	12719	12882	12050	13826	12935		-1919	-765	-31107	-34248	-29234	-23857	-17774	-19739	-31669	-27566	-29760	-28790		-1342	-32677.5	-26545.5	-18756.5	-29617.5	-29275		0.0370529	0.902232	0.732927	0.517871	0.817745	0.808289
	188	1872.47	25	26333	9348	13340	15433	11599	11739	11637	12593	12996	12142	13735	13023		-1943	-652	-31145	-34197	-29186	-23931	-17954	-19865	-31555	-27474	-29851	-28702		-1297.5	-32671	-26558.5	-18909.5	-29514.5	-29276.5		0.0358242	0.902053	0.733285	0.522095	0.814901	0.80833
	189	1882.48	25.1	26205	9291	13288	15381	11526	11660	11791	12588	12986	12064	13757	13081		-2071	-709	-31197	-34249	-29259	-24010	-17800	-19870	-31565	-27552	-29829	-28644		-1390	-32723	-26634.5	-18835	-29558.5	-29236.5		0.0383782	0.903489	0.735384	0.520038	0.816116	0.807226
	190	1892.49	25	26188	9246	13387	15128	11521	11714	11795	12601	12942	12046	13767	13010		-2088	-754	-31098	-34502	-29264	-23956	-17796	-19857	-31609	-27570	-29819	-28715		-1421	-32800	-26610	-18826.5	-29589.5	-29267		0.0392341	0.905615	0.734707	0.519803	0.816972	0.808068
	191	1902.5	25.1	26223	9347	13179	15308	11539	11714	11545	12543	12946	12013	13683	12867		-2053	-653	-31306	-34322	-29246	-23956	-18046	-19915	-31605	-27603	-29903	-28858		-1353	-32814	-26601	-18980.5	-29604	-29380.5		0.0373566	0.906001	0.734459	0.524055	0.817372	0.811201
	192	1912.5	25.1	26321	9257	13184	15368	11512	11722	11584	12622	13001	12043	13695	12835		-1955	-743	-31301	-34262	-29273	-23948	-18007	-19836	-31550	-27573	-29891	-28890		-1349	-32781.5	-26610.5	-18921.5	-29561.5	-29390.5		0.0372462	0.905104	0.734721	0.522426	0.816199	0.811478
	193	1922.51	25	26283	9296	13220	15235	11490	11705	11668	12562	12906	11926	13769	12874		-1993	-704	-31265	-34395	-29295	-23965	-17923	-19896	-31645	-27690	-29817	-28851		-1348.5	-32830	-26630	-18909.5	-29667.5	-29334		0.0372324	0.906443	0.73526	0.522095	0.819126	0.809918
	194	1932.52	25.1	26231	9282	13217	15215	11435	11684	11614	12570	12832	11969	13642	12802		-2045	-718	-31268	-34415	-29350	-23986	-17977	-19888	-31719	-27647	-29944	-28923		-1381.5	-32841.5	-26668	-18932.5	-29683	-29433.5		0.0381435	0.90676	0.736309	0.52273	0.819554	0.812665
	195	1942.53	25.1	26204	9307	13114	15243	11391	11537	11417	12580	12790	11885	13673	12784		-2072	-693	-31371	-34387	-29394	-24133	-18174	-19878	-31761	-27731	-29913	-28941		-1382.5	-32879	-26763.5	-19026	-29746	-29427		0.0381711	0.907796	0.738946	0.525312	0.821293	0.812485
	196	1952.55	25	26279	9263	13129	15234	11443	11614	11552	12358	12851	11857	13714	12773		-1997	-737	-31356	-34396	-29342	-24056	-18039	-20100	-31700	-27759	-29872	-28952		-1367	-32876	-26699	-19069.5	-29729.5	-29412		0.0377431	0.907713	0.737165	0.526513	0.820837	0.812071
	197	1962.56	25.1	26354	9305	13212	15174	11433	11599	11564	12459	12828	11908	13482	12695		-1922	-695	-31273	-34456	-29352	-24071	-18027	-19999	-31723	-27708	-30104	-29030		-1308.5	-32864.5	-26711.5	-19013	-29715.5	-29567		0.0361279	0.907395	0.73751	0.524953	0.820451	0.816351
	198	1972.57	25.1	26288	9277	13076	15225	11465	11536	11526	12494	12838	11868	13602	12899		-1988	-723	-31409	-34405	-29320	-24134	-18065	-19964	-31713	-27748	-29984	-28826		-1355.5	-32907	-26727	-19014.5	-29730.5	-29405		0.0374256	0.908569	0.737938	0.524994	0.820865	0.811878
	199	1982.58	24.9	26230	9253	13193	15120	11301	11545	11406	12469	12868	11900	13576	12813		-2046	-747	-31292	-34510	-29484	-24125	-18185	-19989	-31683	-27716	-30010	-28912		-1396.5	-32901	-26804.5	-19087	-29699.5	-29461		0.0385576	0.908403	0.740078	0.526996	0.820009	0.813424
	200	1992.59	25.1	26154	9260	13182	15028	11340	11524	11521	12408	12758	11863	13586	12674		-2122	-740	-31303	-34602	-29445	-24146	-18070	-20050	-31793	-27753	-30000	-29051		-1431	-32952.5	-26795.5	-19060	-29773	-29525.5		0.0395102	0.909825	0.739829	0.52625	0.822038	0.815205
	201	2002.61	25.1	25963	9309	13131	15081	11296	11559	11546	12431	12701	11704	13374	12787		-2313	-691	-31354	-34549	-29489	-24111	-18045	-20027	-31850	-27912	-30212	-28938		-1502	-32951.5	-26800	-19036	-29881	-29575		0.0414705	0.909797	0.739953	0.525588	0.82502	0.816572
	202	2012.63	25	26140	9285	13108	15148	11316	11545	11455	12333	12694	11818	13470	12847		-2136	-715	-31377	-34482	-29469	-24125	-18136	-20125	-31857	-27798	-30116	-28878		-1425.5	-32929.5	-26797	-19130.5	-29827.5	-29497		0.0393583	0.90919	0.739871	0.528197	0.823543	0.814418
	203	2022.65	25	26193	9197	12964	14994	11303	11437	11488	12296	12788	11748	13497	12768		-2083	-803	-31521	-34636	-29482	-24233	-18103	-20162	-31763	-27868	-30089	-28957		-1443	-33078.5	-26857.5	-19132.5	-29815.5	-29523		0.0398415	0.913304	0.741541	0.528252	0.823212	0.815136
	204	2032.66	25.1	26230	9252	13011	15016	11283	11511	11483	12427	12799	11904	13493	12710		-2046	-748	-31474	-34614	-29502	-24159	-18108	-20031	-31752	-27712	-30093	-29015		-1397	-33044	-26830.5	-19069.5	-29732	-29554		0.0385714	0.912351	0.740795	0.526513	0.820906	0.815992
	205	2042.67	24.9	26028	9301	13239	15040	11130	11530	11422	12277	12728	11822	13545	12688		-2248	-699	-31246	-34590	-29655	-24140	-18169	-20181	-31823	-27794	-30041	-29037		-1473.5	-32918	-26897.5	-19175	-29808.5	-29539		0.0406836	0.908873	0.742645	0.529426	0.823019	0.815578
	206	2052.69	25	26075	9247	12958	14925	11252	11495	11375	12321	12757	11811	13503	12630		-2201	-753	-31527	-34705	-29533	-24175	-18216	-20137	-31794	-27805	-30083	-29095		-1477	-33116	-26854	-19176.5	-29799.5	-29589		0.0407803	0.914339	0.741444	0.529467	0.82277	0.816958
	207	2062.7	25.1	26086	9261	13067	14919	11226	11435	11321	12283	12666	11714	13484	12618		-2190	-739	-31418	-34711	-29559	-24235	-18270	-20175	-31885	-27902	-30102	-29107		-1464.5	-33064.5	-26897	-19222.5	-29893.5	-29604.5		0.0404351	0.912917	0.742632	0.530737	0.825365	0.817386
	208	2072.72	24.9	26222	9234	13018	14943	11179	11352	11334	12282	12683	11769	13492	12653		-2054	-766	-31467	-34687	-29606	-24318	-18257	-20176	-31868	-27847	-30094	-29072		-1410	-33077	-26962	-19216.5	-29857.5	-29583		0.0389304	0.913263	0.744426	0.530571	0.824372	0.816793
	209	2082.73	25	26260	9189	12922	14926	11266	11479	11351	12276	12622	11741	13492	12584		-2016	-811	-31563	-34704	-29519	-24191	-18240	-20182	-31929	-27875	-30094	-29141		-1413.5	-33133.5	-26855	-19211	-29902	-29617.5		0.039027	0.914823	0.741472	0.53042	0.8256	0.817745
	210	2092.74	25.1	26284	9289	13022	14890	11212	11467	11390	12266	12614	11682	13447	12617		-1992	-711	-31463	-34740	-29573	-24203	-18201	-20192	-31937	-27934	-30139	-29108		-1351.5	-33101.5	-26888	-19196.5	-29935.5	-29623.5		0.0373152	0.913939	0.742383	0.530019	0.826525	0.817911
	211	2102.76	25	26164	9337	12970	14855	11137	11498	11346	12329	12579	11722	13405	12525		-2112	-663	-31515	-34775	-29648	-24172	-18245	-20129	-31972	-27894	-30181	-29200		-1387.5	-33145	-26910	-19187	-29933	-29690.5		0.0383092	0.91514	0.74299	0.529757	0.826456	0.819761
	212	2112.77	25	26128	9216	12886	14906	11277	11407	11315	12165	12636	11709	13357	12554		-2148	-784	-31599	-34724	-29508	-24263	-18276	-20293	-31915	-27907	-30229	-29171		-1466	-33161.5	-26885.5	-19284.5	-29911	-29700		0.0404766	0.915596	0.742314	0.532449	0.825849	0.820023
	213	2122.79	25.1	26264	9201	12916	14852	11175	11345	11259	12239	12677	11750	13400	12565		-2012	-799	-31569	-34778	-29610	-24325	-18332	-20219	-31874	-27866	-30186	-29160		-1405.5	-33173.5	-26967.5	-19275.5	-29870	-29673		0.0388061	0.915927	0.744578	0.5322	0.824717	0.819277
	214	2132.79	25	25985	9170	12974	14815	11199	11412	11194	12176	12637	11719	13427	12583		-2291	-830	-31511	-34815	-29586	-24258	-18397	-20282	-31914	-27897	-30159	-29142		-1560.5	-33163	-26922	-19339.5	-29905.5	-29650.5		0.0430857	0.915637	0.743322	0.533967	0.825697	0.818656
	215	2142.8	25	26226	9290	12910	14819	11241	11329	11214	12252	12590	11705	13274	12557		-2050	-710	-31575	-34811	-29544	-24341	-18377	-20206	-31961	-27911	-30312	-29168		-1380	-33193	-26942.5	-19291.5	-29936	-29740		0.0381021	0.916465	0.743888	0.532642	0.826539	0.821127
	216	2152.83	25.1	26085	9261	12945	14755	11128	11232	11210	12097	12607	11699	13327	12498		-2191	-739	-31540	-34875	-29657	-24438	-18381	-20361	-31944	-27917	-30259	-29227		-1465	-33207.5	-27047.5	-19371	-29930.5	-29743		0.0404489	0.916866	0.746787	0.534837	0.826387	0.82121
	217	2162.84	25.1	26066	9273	12846	14844	11133	11375	11192	12114	12528	11722	13395	12553		-2210	-727	-31639	-34786	-29652	-24295	-18399	-20344	-32023	-27894	-30191	-29172		-1468.5	-33212.5	-26973.5	-19371.5	-29958.5	-29681.5		0.0405456	0.917004	0.744744	0.534851	0.82716	0.819512
	218	2172.86	25	26065	9239	12819	14831	11126	11294	11250	12024	12564	11626	13305	12548		-2211	-761	-31666	-34799	-29659	-24376	-18341	-20434	-31987	-27990	-30281	-29177		-1486	-33232.5	-27017.5	-19387.5	-29988.5	-29729		0.0410288	0.917556	0.745959	0.535293	0.827988	0.820824
	219	2182.88	25.1	25989	9216	12811	14722	11133	11265	11098	12138	12482	11538	13300	12431		-2287	-784	-31674	-34908	-29652	-24405	-18493	-20320	-32069	-28078	-30286	-29294		-1535.5	-33291	-27028.5	-19406.5	-30073.5	-29790		0.0423955	0.919171	0.746262	0.535817	0.830335	0.822508
	220	2192.9	25.1	26086	9296	12817	14615	11043	11306	11135	12036	12516	11710	13305	12433		-2190	-704	-31668	-35015	-29742	-24364	-18456	-20422	-32035	-27906	-30281	-29292		-1447	-33341.5	-27053	-19439	-29970.5	-29786.5		0.039952	0.920565	0.746939	0.536715	0.827491	0.822411
	221	2202.91	24.9	26100	9241	12807	14654	11077	11322	11180	12023	12556	11539	13239	12438		-2176	-759	-31678	-34976	-29708	-24348	-18411	-20435	-31995	-28077	-30347	-29287		-1467.5	-33327	-27028	-19423	-30036	-29817		0.040518	0.920165	0.746248	0.536273	0.8293	0.823253
	222	2212.93	25.1	26224	9222	12812	14728	11009	11261	11164	12014	12352	11622	13119	12363		-2052	-778	-31673	-34902	-29776	-24409	-18427	-20444	-32199	-27994	-30467	-29362		-1415	-33287.5	-27092.5	-19435.5	-30096.5	-29914.5		0.0390684	0.919075	0.748029	0.536618	0.83097	0.825945
	223	2222.95	25.1	25933	9270	12813	14694	11069	11212	11192	11977	12511	11613	13249	12380		-2343	-730	-31672	-34936	-29716	-24458	-18399	-20481	-32040	-28003	-30337	-29345		-1536.5	-33304	-27087	-19440	-30021.5	-29841		0.0424231	0.91953	0.747877	0.536742	0.8289	0.823916
	224	2232.97	24.9	26176	9201	12626	14687	11073	11278	11074	11995	12357	11606	13282	12316		-2100	-799	-31859	-34943	-29712	-24392	-18517	-20463	-32194	-28010	-30304	-29409		-1449.5	-33401	-27052	-19490	-30102	-29856.5		0.040021	0.922208	0.746911	0.538123	0.831122	0.824344
	225	2242.99	25	26058	9202	12637	14673	11043	11173	11138	11939	12477	11515	13278	12320		-2218	-798	-31848	-34957	-29742	-24497	-18453	-20519	-32074	-28101	-30308	-29405		-1508	-33402.5	-27119.5	-19486	-30087.5	-29856.5		0.0416362	0.92225	0.748775	0.538012	0.830722	0.824344
	226	2253.01	25.1	25977	9147	12637	14632	11025	11304	11140	11881	12345	11443	13258	12298		-2299	-853	-31848	-34998	-29760	-24366	-18451	-20577	-32206	-28173	-30328	-29427		-1576	-33423	-27063	-19514	-30189.5	-29877.5		0.0435137	0.922816	0.747215	0.538785	0.833538	0.824924
	227	2263.03	24.9	25974	9153	12775	14506	11036	11244	11091	11956	12328	11398	13096	12296		-2302	-847	-31710	-35124	-29749	-24426	-18500	-20502	-32223	-28218	-30490	-29429		-1574.5	-33417	-27087.5	-19501	-30220.5	-29959.5		0.0434723	0.92265	0.747891	0.538426	0.834394	0.827188
	228	2273.04	25	26012	9172	12628	14567	10929	11236	11017	11927	12367	11481	13186	12284		-2264	-828	-31857	-35063	-29856	-24434	-18574	-20531	-32184	-28135	-30400	-29441		-1546	-33460	-27145	-19552.5	-30159.5	-29920.5		0.0426854	0.923837	0.749479	0.539848	0.83271	0.826111
	229	2283.05	25	26123	9222	12562	14479	10910	11225	10916	11879	12175	11425	13128	12344		-2153	-778	-31923	-35151	-29875	-24445	-18675	-20579	-32376	-28191	-30458	-29381		-1465.5	-33537	-27160	-19627	-30283.5	-29919.5		0.0404627	0.925963	0.749893	0.541905	0.836133	0.826083
	230	2293.06	24.9	25877	9224	12563	14507	10988	11227	10992	11840	12267	11423	13048	12206		-2399	-776	-31922	-35123	-29797	-24443	-18599	-20618	-32284	-28193	-30538	-29519		-1587.5	-33522.5	-27120	-19608.5	-30238.5	-30028.5		0.0438312	0.925563	0.748789	0.541395	0.834891	0.829093
	231	2303.07	25	25887	9239	12554	14456	10853	11188	10969	11786	12324	11350	13038	12253		-2389	-761	-31931	-35174	-29932	-24482	-18622	-20672	-32227	-28266	-30548	-29472		-1575	-33552.5	-27207	-19647	-30246.5	-30010		0.0434861	0.926391	0.751191	0.542458	0.835112	0.828582
	232	2313.08	25.1	26047	9137	12591	14422	10919	11153	10918	11837	12200	11436	13067	12392		-2229	-863	-31894	-35208	-29866	-24517	-18673	-20621	-32351	-28180	-30519	-29333		-1546	-33551	-27191.5	-19647	-30265.5	-29926		0.0426854	0.92635	0.750763	0.542458	0.835636	0.826263
	233	2323.09	25	26055	9179	12517	14341	10870	11031	10951	11718	12323	11416	13057	12173		-2221	-821	-31968	-35289	-29915	-24639	-18640	-20740	-32228	-28200	-30529	-29552		-1521	-33628.5	-27277	-19690	-30214	-30040.5		0.0419951	0.92849	0.753123	0.543645	0.834215	0.829424
	234	2333.1	25	25898	9207	12488	14386	10853	11049	10896	11850	12297	11323	13057	12088		-2378	-793	-31997	-35244	-29932	-24621	-18695	-20608	-32254	-28293	-30529	-29637		-1585.5	-33620.5	-27276.5	-19651.5	-30273.5	-30083		0.043776	0.928269	0.75311	0.542582	0.835857	0.830598
	235	2343.11	25	25927	9239	12495	14391	10774	11136	10791	11765	12227	11453	12959	12120		-2349	-761	-31990	-35239	-30011	-24534	-18800	-20693	-32324	-28163	-30627	-29605		-1555	-33614.5	-27272.5	-19746.5	-30243.5	-30116		0.0429339	0.928103	0.752999	0.545205	0.835029	0.831509
	236	2353.11	24.9	25941	9117	12471	14339	10795	10946	10889	11651	12117	11299	13032	12131		-2335	-883	-32014	-35291	-29990	-24724	-18702	-20807	-32434	-28317	-30554	-29594		-1609	-33652.5	-27357	-19754.5	-30375.5	-30074		0.0444248	0.929152	0.755332	0.545426	0.838674	0.830349
	237	2363.13	25	25805	9143	12417	14359	10771	10972	10831	11735	12171	11361	12911	12226		-2471	-857	-32068	-35271	-30014	-24698	-18760	-20723	-32380	-28255	-30675	-29499		-1664	-33669.5	-27356	-19741.5	-30317.5	-30087		0.0459434	0.929622	0.755305	0.545067	0.837072	0.830708
	238	2373.14	25.1	25961	9198	12360	14379	10885	11048	10856	11743	12241	11340	12925	12008		-2315	-802	-32125	-35251	-29900	-24622	-18735	-20715	-32310	-28276	-30661	-29717		-1558.5	-33688	-27261	-19725	-30293	-30189		0.0430305	0.930132	0.752682	0.544611	0.836396	0.833524
	239	2383.15	25.1	25842	9094	12480	14254	10780	11033	10675	11695	12138	11277	12901	12022		-2434	-906	-32005	-35376	-30005	-24637	-18916	-20763	-32413	-28339	-30685	-29703		-1670	-33690.5	-27321	-19839.5	-30376	-30194		0.046109	0.930201	0.754338	0.547773	0.838687	0.833662
	240	2393.16	25	25926	9166	12409	14286	10809	11006	10874	11663	12255	11317	13034	12137		-2350	-834	-32076	-35344	-29976	-24664	-18717	-20795	-32296	-28299	-30552	-29588		-1592	-33710	-27320	-19756	-30297.5	-30070		0.0439554	0.93074	0.754311	0.545467	0.83652	0.830239
	241	2403.17	25.1	25886	9110	12311	14246	10730	10899	10776	11603	12111	11321	12972	11978		-2390	-890	-32174	-35384	-30055	-24771	-18815	-20855	-32440	-28295	-30614	-29747		-1640	-33779	-27413	-19835	-30367.5	-30180.5		0.0452807	0.932645	0.756878	0.547648	0.838453	0.83329
	242	2413.19	25.1	25956	9081	12370	14110	10845	11024	10759	11549	12141	11226	12876	11990		-2320	-919	-32115	-35520	-29940	-24646	-18832	-20909	-32410	-28390	-30710	-29735		-1619.5	-33817.5	-27293	-19870.5	-30400	-30222.5		0.0447147	0.933708	0.753565	0.548628	0.83935	0.834449
	243	2423.21	25	25828	9153	12340	14252	10807	10915	10812	11680	12124	11284	12845	12065		-2448	-847	-32145	-35378	-29978	-24755	-18779	-20778	-32427	-28332	-30741	-29660		-1647.5	-33761.5	-27366.5	-19778.5	-30379.5	-30200.5		0.0454878	0.932162	0.755595	0.546088	0.838784	0.833842
	244	2433.23	25.1	25713	9144	12382	14155	10769	11001	10796	11667	12118	11147	12834	12000		-2563	-856	-32103	-35475	-30016	-24669	-18795	-20791	-32433	-28469	-30752	-29725		-1709.5	-33789	-27342.5	-19793	-30451	-30238.5		0.0471996	0.932921	0.754932	0.546489	0.840758	0.834891
	245	2443.25	25.1	25889	9181	12315	14036	10695	10889	10700	11509	12053	11198	12820	11997		-2387	-819	-32170	-35594	-30090	-24781	-18891	-20949	-32498	-28418	-30766	-29728		-1603	-33882	-27435.5	-19920	-30458	-30247		0.0442591	0.935489	0.7575	0.549995	0.840951	0.835126
	246	2453.27	25	25936	9098	12251	14142	10664	10892	10729	11612	12132	11198	12799	11976		-2340	-902	-32234	-35488	-30121	-24778	-18862	-20846	-32419	-28418	-30787	-29749		-1621	-33861	-27449.5	-19854	-30418.5	-30268		0.0447561	0.934909	0.757886	0.548173	0.839861	0.835706
	247	2463.27	25.1	25634	9188	12350	14064	10663	10858	10646	11574	12122	11165	12835	11853		-2642	-812	-32135	-35566	-30122	-24812	-18945	-20884	-32429	-28451	-30751	-29872		-1727	-33850.5	-27467	-19914.5	-30440	-30311.5		0.0476828	0.934619	0.758369	0.549843	0.840454	0.836907
	248	2473.29	25.1	25723	9106	12240	14075	10718	10892	10691	11659	11964	11224	12771	11961		-2553	-894	-32245	-35555	-30067	-24778	-18900	-20799	-32587	-28392	-30815	-29764		-1723.5	-33900	-27422.5	-19849.5	-30489.5	-30289.5		0.0475862	0.935986	0.757141	0.548049	0.841821	0.836299
	249	2483.31	24.9	25899	9119	12231	14042	10681	10873	10709	11626	11952	11146	12729	11980		-2377	-881	-32254	-35588	-30104	-24797	-18882	-20832	-32599	-28470	-30857	-29745		-1629	-33921	-27450.5	-19857	-30534.5	-30301		0.044977	0.936566	0.757914	0.548256	0.843064	0.836617
	250	2493.32	25	25735	9117	12276	14157	10672	10900	10609	11485	11892	11118	12716	11954		-2541	-883	-32209	-35473	-30113	-24770	-18982	-20973	-32659	-28498	-30870	-29771		-1712	-33841	-27441.5	-19977.5	-30578.5	-30320.5		0.0472687	0.934357	0.757665	0.551583	0.844278	0.837155
	251	2503.32	25.1	25797	9142	12218	14056	10597	10832	10608	11331	11936	11166	12765	11918		-2479	-858	-32267	-35574	-30188	-24838	-18983	-21127	-32615	-28450	-30821	-29807		-1668.5	-33920.5	-27513	-20055	-30532.5	-30314		0.0460676	0.936552	0.759639	0.553723	0.843008	0.836976
	252	2513.34	24.9	25830	9195	12294	14002	10611	10775	10601	11405	12009	11160	12739	11850		-2446	-805	-32191	-35628	-30174	-24895	-18990	-21053	-32542	-28456	-30847	-29875		-1625.5	-33909.5	-27534.5	-20021.5	-30499	-30361		0.0448804	0.936248	0.760233	0.552798	0.842083	0.838273
	253	2523.35	25	25790	9061	12137	13840	10643	10878	10605	11526	11964	11061	12671	11837		-2486	-939	-32348	-35790	-30142	-24792	-18986	-20932	-32587	-28555	-30915	-29888		-1712.5	-34069	-27467	-19959	-30571	-30401.5		0.0472825	0.940652	0.758369	0.551072	0.844071	0.839391
	254	2533.37	25.1	25699	9127	12257	14009	10683	10721	10532	11528	11887	11046	12600	11776		-2577	-873	-32228	-35621	-30102	-24949	-19059	-20930	-32664	-28570	-30986	-29949		-1725	-33924.5	-27525.5	-19994.5	-30617	-30467.5		0.0476276	0.936662	0.759985	0.552052	0.845341	0.841214
	255	2543.38	24.9	25630	9096	12159	13904	10676	10773	10577	11472	12045	11084	12653	11809		-2646	-904	-32326	-35726	-30109	-24897	-19014	-20986	-32506	-28532	-30933	-29916		-1775	-34026	-27503	-20000	-30519	-30424.5		0.0490081	0.939465	0.759363	0.552204	0.842636	0.840027
	256	2553.39	25	25710	9090	12123	13790	10567	10723	10535	11335	11915	10998	12634	11790		-2566	-910	-32362	-35840	-30218	-24947	-19056	-21123	-32636	-28618	-30952	-29935		-1738	-34101	-27582.5	-20089.5	-30627	-30443.5		0.0479865	0.941535	0.761558	0.554675	0.845618	0.840551
	257	2563.4	25.1	25615	9049	12146	13834	10540	10773	10566	11408	11904	11058	12653	11785		-2661	-951	-32339	-35796	-30245	-24897	-19025	-21050	-32647	-28558	-30933	-29940		-1806	-34067.5	-27571	-20037.5	-30602.5	-30436.5		0.049864	0.94061	0.761241	0.553239	0.844941	0.840358
	258	2573.41	24.9	25799	9116	12068	13870	10537	10713	10524	11504	11881	10931	12655	11794		-2477	-884	-32417	-35760	-30248	-24957	-19067	-20954	-32670	-28685	-30931	-29931		-1680.5	-34088.5	-27602.5	-20010.5	-30677.5	-30431		0.0463989	0.94119	0.762111	0.552494	0.847012	0.840206
	259	2583.43	25	25727	9008	12086	13767	10511	10754	10558	11334	11827	11114	12601	11724		-2549	-992	-32399	-35863	-30274	-24916	-19033	-21124	-32724	-28502	-30985	-30001		-1770.5	-34131	-27595	-20078.5	-30613	-30493		0.0488839	0.942364	0.761903	0.554371	0.845231	0.841918
	260	2593.45	25.1	25669	9063	12092	13942	10538	10744	10545	11270	11928	10962	12612	11818		-2607	-937	-32393	-35688	-30247	-24926	-19046	-21188	-32623	-28654	-30974	-29907		-1772	-34040.5	-27586.5	-20117	-30638.5	-30440.5		0.0489253	0.939865	0.761669	0.555434	0.845935	0.840468
	261	2603.47	25	25709	9071	12034	13771	10464	10651	10402	11339	11817	11001	12605	11679		-2567	-929	-32451	-35859	-30321	-25019	-19189	-21119	-32734	-28615	-30981	-30046		-1748	-34155	-27670	-20154	-30674.5	-30513.5		0.0482626	0.943026	0.763974	0.556456	0.846929	0.842484
	262	2613.48	25	25631	9051	12106	13756	10508	10728	10485	11286	11839	11021	12534	11769		-2645	-949	-32379	-35874	-30277	-24942	-19106	-21172	-32712	-28595	-31052	-29956		-1797	-34126.5	-27609.5	-20139	-30653.5	-30504		0.0496155	0.942239	0.762304	0.556042	0.846349	0.842222
	263	2623.49	25	25577	9099	12109	13804	10484	10669	10440	11329	11816	10992	12542	11709		-2699	-901	-32376	-35826	-30301	-25001	-19151	-21129	-32735	-28624	-31044	-30016		-1800	-34101	-27651	-20140	-30679.5	-30530		0.0496984	0.941535	0.76345	0.556069	0.847067	0.842939
	264	2633.5	25	25676	9067	11948	13720	10417	10678	10396	11226	11743	11002	12579	11620		-2600	-933	-32537	-35910	-30368	-24992	-19195	-21232	-32808	-28614	-31007	-30105		-1766.5	-34223.5	-27680	-20213.5	-30711	-30556		0.0487734	0.944918	0.76425	0.558099	0.847937	0.843657
	265	2643.51	24.9	25564	9065	12024	13691	10418	10670	10371	11320	11635	11062	12443	11676		-2712	-935	-32461	-35939	-30367	-25000	-19220	-21138	-32916	-28554	-31143	-30049		-1823.5	-34200	-27683.5	-20179	-30735	-30596		0.0503472	0.944269	0.764347	0.557146	0.848599	0.844762
	266	2653.51	25	25559	9095	11950	13639	10465	10611	10450	11176	11892	10894	12452	11656		-2717	-905	-32535	-35991	-30320	-25059	-19141	-21282	-32659	-28722	-31134	-30069		-1811	-34263	-27689.5	-20211.5	-30690.5	-30601.5		0.0500021	0.946008	0.764513	0.558044	0.847371	0.844914
	267	2663.53	25.1	25608	9028	11985	13670	10488	10617	10436	11241	11815	10911	12562	11645		-2668	-972	-32500	-35960	-30297	-25053	-19155	-21217	-32736	-28705	-31024	-30080		-1820	-34230	-27675	-20186	-30720.5	-30552		0.0502506	0.945097	0.764112	0.557339	0.848199	0.843547
	268	2673.54	25	25652	9107	11983	13613	10404	10708	10418	11210	11741	10813	12532	11663		-2624	-893	-32502	-36017	-30381	-24962	-19173	-21248	-32810	-28803	-31054	-30062		-1758.5	-34259.5	-27671.5	-20210.5	-30806.5	-30558		0.0485525	0.945912	0.764016	0.558016	0.850574	0.843712
	269	2683.55	25	25622	9052	12004	13704	10434	10480	10323	11201	11755	10922	12490	11654		-2654	-948	-32481	-35926	-30351	-25190	-19268	-21257	-32796	-28694	-31096	-30071		-1801	-34203.5	-27770.5	-20262.5	-30745	-30583.5		0.049726	0.944365	0.766749	0.559452	0.848876	0.844417
	270	2693.56	25.1	25611	9103	11913	13652	10374	10619	10306	11109	11661	10894	12424	11569		-2665	-897	-32572	-35978	-30411	-25051	-19285	-21349	-32890	-28722	-31162	-30156		-1781	-34275	-27731	-20317	-30806	-30659		0.0491738	0.94634	0.765658	0.560956	0.85056	0.846501
	271	2703.57	24.9	25615	9052	12056	13634	10341	10579	10295	11187	11792	10810	12457	11512		-2661	-948	-32429	-35996	-30444	-25091	-19296	-21271	-32759	-28806	-31129	-30213		-1804.5	-34212.5	-27767.5	-20283.5	-30782.5	-30671		0.0498226	0.944614	0.766666	0.560031	0.849911	0.846832
	272	2713.59	25.1	25632	9071	11914	13499	10388	10555	10259	11147	11623	10856	12485	11507		-2644	-929	-32571	-36131	-30397	-25115	-19332	-21311	-32928	-28760	-31101	-30218		-1786.5	-34351	-27756	-20321.5	-30844	-30659.5		0.0493256	0.948438	0.766349	0.561081	0.851609	0.846515
	273	2723.6	25.1	25742	8961	11904	13524	10356	10517	10326	11170	11709	10786	12434	11512		-2534	-1039	-32581	-36106	-30429	-25153	-19265	-21288	-32842	-28830	-31152	-30213		-1786.5	-34343.5	-27791	-20276.5	-30836	-30682.5		0.0493256	0.948231	0.767315	0.559838	0.851388	0.84715
	274	2733.61	25	25608	9040	11739	13591	10396	10571	10348	11098	11539	10906	12421	11560		-2668	-960	-32746	-36039	-30389	-25099	-19243	-21360	-33012	-28710	-31165	-30165		-1814	-34392.5	-27744	-20301.5	-30861	-30665		0.0500849	0.949584	0.766017	0.560528	0.852078	0.846667
	275	2743.63	25	25540	9055	11925	13532	10336	10539	10226	11182	11657	10808	12372	11501		-2736	-945	-32560	-36098	-30449	-25131	-19365	-21276	-32894	-28808	-31214	-30224		-1840.5	-34329	-27790	-20320.5	-30851	-30719		0.0508166	0.947831	0.767287	0.561053	0.851802	0.848158
	276	2753.64	25.1	25608	9065	11906	13558	10287	10483	10259	11090	11561	10790	12336	11551		-2668	-935	-32579	-36072	-30498	-25187	-19332	-21368	-32990	-28826	-31250	-30174		-1801.5	-34325.5	-27842.5	-20350	-30908	-30712		0.0497398	0.947734	0.768737	0.561868	0.853376	0.847964
	277	2763.66	24.9	25553	9059	11865	13437	10278	10475	10142	11134	11508	10843	12378	11538		-2723	-941	-32620	-36193	-30507	-25195	-19449	-21324	-33043	-28773	-31208	-30187		-1832	-34406.5	-27851	-20386.5	-30908	-30697.5		0.0505819	0.94997	0.768972	0.562875	0.853376	0.847564
	278	2773.67	25	25590	8990	11774	13529	10404	10465	10334	11168	11509	10735	12285	11506		-2686	-1010	-32711	-36101	-30381	-25205	-19257	-21290	-33042	-28881	-31301	-30219		-1848	-34406	-27793	-20273.5	-30961.5	-30760		0.0510236	0.949957	0.76737	0.559755	0.854853	0.84929
	279	2783.69	25.1	25632	9079	11707	13407	10314	10463	10303	11145	11596	10785	12310	11386		-2644	-921	-32778	-36223	-30471	-25207	-19288	-21313	-32955	-28831	-31276	-30339		-1782.5	-34500.5	-27839	-20300.5	-30893	-30807.5		0.0492152	0.952566	0.76864	0.560501	0.852962	0.850601
	280	2793.7	24.9	25470	8959	11830	13418	10269	10534	10310	11075	11627	10669	12298	11429		-2806	-1041	-32655	-36212	-30516	-25136	-19281	-21383	-32924	-28947	-31288	-30296		-1923.5	-34433.5	-27826	-20332	-30935.5	-30792		0.0531082	0.950716	0.768281	0.561371	0.854135	0.850173
	281	2803.7	25	25428	9050	11865	13348	10360	10355	10190	11057	11476	10734	12304	11338		-2848	-950	-32620	-36282	-30425	-25315	-19401	-21401	-33075	-28882	-31282	-30387		-1899	-34451	-27870	-20401	-30978.5	-30834.5		0.0524318	0.951199	0.769496	0.563276	0.855323	0.851347
	282	2813.72	25.1	25461	9013	11755	13339	10240	10463	10235	10947	11597	10795	12336	11389		-2815	-987	-32730	-36291	-30545	-25207	-19356	-21511	-32954	-28821	-31250	-30336		-1901	-34510.5	-27876	-20433.5	-30887.5	-30793		0.052487	0.952842	0.769662	0.564173	0.85281	0.850201
	283	2823.74	25	25578	8981	11778	13422	10217	10420	10129	11030	11526	10713	12151	11344		-2698	-1019	-32707	-36208	-30568	-25250	-19462	-21428	-33025	-28903	-31435	-30381		-1858.5	-34457.5	-27909	-20445	-30964	-30908		0.0513136	0.951378	0.770573	0.564491	0.854922	0.853376
	284	2833.75	25.1	25394	9016	11721	13266	10215	10500	10149	10915	11577	10746	12244	11337		-2882	-984	-32764	-36364	-30570	-25170	-19442	-21543	-32974	-28870	-31342	-30388		-1933	-34564	-27870	-20492.5	-30922	-30865		0.0533705	0.954319	0.769496	0.565802	0.853763	0.852189
	285	2843.76	25.1	25543	8970	11732	13340	10155	10427	10059	10975	11496	10609	12204	11334		-2733	-1030	-32753	-36290	-30630	-25243	-19532	-21483	-33055	-29007	-31382	-30391		-1881.5	-34521.5	-27936.5	-20507.5	-31031	-30886.5		0.0519486	0.953145	0.771332	0.566216	0.856772	0.852782
	286	2853.77	24.9	25386	8983	11659	13377	10236	10284	10140	11057	11424	10712	12242	11325		-2890	-1017	-32826	-36253	-30549	-25386	-19451	-21401	-33127	-28904	-31344	-30400		-1953.5	-34539.5	-27967.5	-20426	-31015.5	-30872		0.0539365	0.953642	0.772188	0.563966	0.856344	0.852382
	287	2863.78	25	25581	9007	11643	13302	10230	10374	10122	11035	11473	10722	12233	11222		-2695	-993	-32842	-36328	-30555	-25296	-19469	-21423	-33078	-28894	-31353	-30503		-1844	-34585	-27925.5	-20446	-30986	-30928		0.0509132	0.954899	0.771029	0.564518	0.85553	0.853928
	288	2873.79	25.1	25387	8989	11729	13332	10220	10393	10088	11058	11484	10725	12157	11280		-2889	-1011	-32756	-36298	-30565	-25277	-19503	-21400	-33067	-28891	-31429	-30445		-1950	-34527	-27921	-20451.5	-30979	-30937		0.0538399	0.953297	0.770904	0.56467	0.855336	0.854177
	289	2883.81	25.1	25417	8954	11680	13367	10223	10359	10174	10934	11510	10645	12125	11364		-2859	-1046	-32805	-36263	-30562	-25311	-19417	-21524	-33041	-28971	-31461	-30361		-1952.5	-34534	-27936.5	-20470.5	-31006	-30911		0.0539089	0.953491	0.771332	0.565195	0.856082	0.853459
	290	2893.82	25	25380	8956	11687	13294	10192	10322	10109	10974	11478	10623	12237	11242		-2896	-1044	-32798	-36336	-30593	-25348	-19482	-21484	-33073	-28993	-31349	-30483		-1970	-34567	-27970.5	-20483	-31033	-30916		0.0543921	0.954402	0.772271	0.56554	0.856827	0.853597
	291	2903.83	25.1	25481	9012	11697	13263	10137	10343	10128	10869	11495	10630	12218	11207		-2795	-988	-32788	-36367	-30648	-25327	-19463	-21589	-33056	-28986	-31368	-30518		-1891.5	-34577.5	-27987.5	-20526	-31021	-30943		0.0522247	0.954692	0.77274	0.566727	0.856496	0.854342
	292	2913.84	25.1	25394	8996	11637	13279	10114	10302	10013	10928	11426	10707	12166	11174		-2882	-1004	-32848	-36351	-30671	-25368	-19578	-21530	-33125	-28909	-31420	-30551		-1943	-34599.5	-28019.5	-20554	-31017	-30985.5		0.0536466	0.955299	0.773624	0.5675	0.856386	0.855516
	293	2923.85	25	25489	9041	11613	13300	10016	10316	10062	10991	11404	10572	12228	11207		-2787	-959	-32872	-36330	-30769	-25354	-19529	-21467	-33147	-29044	-31358	-30518		-1873	-34601	-28061.5	-20498	-31095.5	-30938		0.0517139	0.955341	0.774784	0.565954	0.858553	0.854204
	294	2933.86	25	25592	9031	11566	13263	10113	10272	10038	10931	11423	10589	12205	11190		-2684	-969	-32919	-36367	-30672	-25398	-19553	-21527	-33128	-29027	-31381	-30535		-1826.5	-34643	-28035	-20540	-31077.5	-30958		0.05043	0.9565	0.774052	0.567113	0.858056	0.854757
	295	2943.87	25	25324	9064	11589	13160	10068	10330	10062	10820	11404	10591	12170	11241		-2952	-936	-32896	-36470	-30717	-25340	-19529	-21638	-33147	-29025	-31416	-30484		-1944	-34683	-28028.5	-20583.5	-31086	-30950		0.0536742	0.957605	0.773872	0.568315	0.858291	0.854536
	296	2953.89	25	25352	9015	11558	13229	10157	10317	9994	10741	11419	10600	12025	11126		-2924	-985	-32927	-36401	-30628	-25353	-19597	-21717	-33132	-29016	-31561	-30599		-1954.5	-34664	-27990.5	-20657	-31074	-31080		0.0539641	0.95708	0.772823	0.570344	0.857959	0.858125
	297	2963.9	25.1	25489	8977	11619	13163	10087	10270	10079	10812	11310	10500	12320	11155		-2787	-1023	-32866	-36467	-30698	-25400	-19512	-21646	-33241	-29116	-31266	-30570		-1905	-34666.5	-28049	-20579	-31178.5	-30918		0.0525974	0.957149	0.774438	0.56819	0.860845	0.853652
	298	2973.91	25.1	25414	9017	11615	13205	10105	10285	10016	10878	11388	10528	12107	11176		-2862	-983	-32870	-36425	-30680	-25385	-19575	-21580	-33163	-29088	-31479	-30549		-1922.5	-34647.5	-28032.5	-20577.5	-31125.5	-31014		0.0530806	0.956624	0.773983	0.568149	0.859381	0.856303
	299	2983.92	25	25412	8963	11595	13144	10111	10293	9967	10796	11291	10524	12182	11144		-2864	-1037	-32890	-36486	-30674	-25377	-19624	-21662	-33260	-29092	-31404	-30581		-1950.5	-34688	-28025.5	-20643	-31176	-30992.5		0.0538537	0.957743	0.77379	0.569957	0.860776	0.855709
	300	2993.93	25.1	25311	9008	11435	13139	10080	10167	9986	10870	11339	10468	12116	11041		-2965	-992	-33050	-36491	-30705	-25503	-19605	-21588	-33212	-29148	-31470	-30684		-1978.5	-34770.5	-28104	-20596.5	-31180	-31077		0.0546268	0.96002	0.775957	0.568673	0.860886	0.858042
	301	3003.95	25.1	25553	8945	11485	13106	10035	10272	9961	10806	11319	10565	12106	11147		-2723	-1055	-33000	-36524	-30750	-25398	-19630	-21652	-33232	-29051	-31480	-30578		-1889	-34762	-28074	-20641	-31141.5	-31029		0.0521557	0.959786	0.775129	0.569902	0.859823	0.856717
	302	3013.96	24.9	25466	9012	11584	11771	10007	10291	9948	10764	11293	10566	12015	11169		-2810	-988	-32901	-37859	-30778	-25379	-19643	-21694	-33258	-29050	-31571	-30556		-1899	-35380	-28078.5	-20668.5	-31154	-31063.5		0.0524318	0.976849	0.775253	0.570661	0.860168	0.857669
	303	3023.97	25.1	25333	8998	11478	11550	10044	10240	9936	10747	11256	10497	12033	11049		-2943	-1002	-33007	-38080	-30741	-25430	-19655	-21711	-33295	-29119	-31553	-30676		-1972.5	-35543.5	-28085.5	-20683	-31207	-31114.5		0.0544611	0.981363	0.775446	0.571062	0.861631	0.859078
	304	3033.99	25.1	25225	9014	11519	11537	10004	10186	9921	10667	11218	10540	12074	11030		-3051	-986	-32966	-38093	-30781	-25484	-19670	-21791	-33333	-29076	-31512	-30695		-2018.5	-35529.5	-28132.5	-20730.5	-31204.5	-31103.5		0.0557312	0.980977	0.776744	0.572373	0.861562	0.858774
	305	3043.99	24.9	25329	9078	11365	11638	10032	10184	9960	10703	11271	10570	12022	11054		-2947	-922	-33120	-37992	-30753	-25486	-19631	-21755	-33280	-29046	-31564	-30671		-1934.5	-35556	-28119.5	-20693	-31163	-31117.5		0.0534119	0.981708	0.776385	0.571338	0.860417	0.85916
	306	3054	25	25349	8992	11445	11601	10017	10242	9960	10709	11293	10503	12015	11019		-2927	-1008	-33040	-38029	-30768	-25428	-19631	-21749	-33258	-29113	-31571	-30706		-1967.5	-35534.5	-28098	-20690	-31185.5	-31138.5		0.0543231	0.981115	0.775791	0.571255	0.861038	0.85974
	307	3064.02	25.1	25406	8972	11346	11551	9952	10153	9905	10727	11258	10454	11987	10989		-2870	-1028	-33139	-38079	-30833	-25517	-19686	-21731	-33293	-29162	-31599	-30736		-1949	-35609	-28175	-20708.5	-31227.5	-31167.5		0.0538123	0.983172	0.777917	0.571766	0.862197	0.860541
	308	3074.03	24.9	25200	9033	11364	11573	10037	10134	9849	10694	11162	10385	11978	10986		-3076	-967	-33121	-38057	-30748	-25536	-19742	-21764	-33389	-29231	-31608	-30739		-2021.5	-35589	-28142	-20753	-31310	-31173.5		0.055814	0.982619	0.777006	0.572994	0.864475	0.860707
	309	3084.04	25	25153	9035	11436	11568	9952	10173	9827	10712	11235	10415	11940	10936		-3123	-965	-33049	-38062	-30833	-25497	-19764	-21746	-33316	-29201	-31646	-30789		-2044	-35555.5	-28165	-20755	-31258.5	-31217.5		0.0564352	0.981694	0.777641	0.57305	0.863053	0.861921
	310	3094.06	25.1	25293	8914	11454	11635	9931	10123	9964	10631	11195	10447	11937	10956		-2983	-1086	-33031	-37995	-30854	-25547	-19627	-21827	-33356	-29169	-31649	-30769		-2034.5	-35513	-28200.5	-20727	-31262.5	-31209		0.056173	0.980521	0.778621	0.572277	0.863164	0.861687
	311	3104.07	24.9	25313	8936	11336	11550	9959	10092	9817	10723	11178	10490	11901	10958		-2963	-1064	-33149	-38080	-30826	-25578	-19774	-21735	-33373	-29126	-31685	-30767		-2013.5	-35614.5	-28202	-20754.5	-31249.5	-31226		0.0555931	0.983323	0.778663	0.573036	0.862805	0.862156
	312	3114.09	25	25529	8914	11480	11449	9921	10152	9837	10733	11134	10403	12004	10988		-2747	-1086	-33005	-38181	-30864	-25518	-19754	-21725	-33417	-29213	-31582	-30737		-1916.5	-35593	-28191	-20739.5	-31315	-31159.5		0.0529149	0.98273	0.778359	0.572622	0.864613	0.86032
	313	3124.11	25.1	25287	8931	11401	11554	9960	10180	9734	10649	11178	10475	11911	10931		-2989	-1069	-33084	-38076	-30825	-25490	-19857	-21809	-33373	-29141	-31675	-30794		-2029	-35580	-28157.5	-20833	-31257	-31234.5		0.0560211	0.982371	0.777434	0.575203	0.863012	0.862391
	314	3134.12	25	25235	8956	11366	11492	9959	10111	9769	10688	11141	10354	11938	10866		-3041	-1044	-33119	-38138	-30826	-25559	-19822	-21770	-33410	-29262	-31648	-30859		-2042.5	-35628.5	-28192.5	-20796	-31336	-31253.5		0.0563938	0.98371	0.778401	0.574182	0.865193	0.862915
	315	3144.14	25	25346	8966	11340	11584	9885	10083	9786	10572	11169	10306	11911	10897		-2930	-1034	-33145	-38046	-30900	-25587	-19805	-21886	-33382	-29310	-31675	-30828		-1982	-35595.5	-28243.5	-20845.5	-31346	-31251.5		0.0547234	0.982799	0.779809	0.575548	0.865469	0.86286
	316	3154.16	25.1	25329	8989	11319	11557	9977	10131	9780	10510	11158	10400	11853	10872		-2947	-1011	-33166	-38073	-30808	-25539	-19811	-21948	-33393	-29216	-31733	-30853		-1979	-35619.5	-28173.5	-20879.5	-31304.5	-31293		0.0546406	0.983461	0.777876	0.576487	0.864323	0.864006
	317	3164.17	24.9	25292	8964	11287	11427	9869	10002	9696	10577	11133	10286	11838	10912		-2984	-1036	-33198	-38203	-30916	-25668	-19895	-21881	-33418	-29330	-31748	-30813		-2010	-35700.5	-28292	-20888	-31374	-31280.5		0.0554965	0.985698	0.781148	0.576722	0.866242	0.863661
	318	3174.18	25	25193	8998	11394	11379	9890	10011	9779	10576	11188	10368	11953	10972		-3083	-1002	-33091	-38251	-30895	-25659	-19812	-21882	-33363	-29248	-31633	-30753		-2042.5	-35671	-28277	-20847	-31305.5	-31193		0.0563938	0.984883	0.780734	0.57559	0.864351	0.861245
	319	3184.2	25.1	25333	8938	11233	11406	9918	10106	9644	10594	11047	10340	11924	10891		-2943	-1062	-33252	-38224	-30867	-25564	-19947	-21864	-33504	-29276	-31662	-30834		-2002.5	-35738	-28215.5	-20905.5	-31390	-31248		0.0552894	0.986733	0.779036	0.577205	0.866684	0.862764
	320	3194.22	25.1	25213	8987	11359	11267	9856	10035	9632	10594	11164	10248	11910	10918		-3063	-1013	-33126	-38363	-30929	-25635	-19959	-21864	-33387	-29368	-31676	-30807		-2038	-35744.5	-28282	-20911.5	-31377.5	-31241.5		0.0562696	0.986913	0.780872	0.577371	0.866339	0.862584
	321	3204.22	25	25414	8970	11266	11410	9967	10011	9671	10644	11120	10284	11837	10854		-2862	-1030	-33219	-38220	-30818	-25659	-19920	-21814	-33431	-29332	-31749	-30871		-1946	-35719.5	-28238.5	-20867	-31381.5	-31310		0.0537294	0.986223	0.779671	0.576142	0.866449	0.864475
	322	3214.23	25.1	25228	8981	11166	11355	9887	9960	9705	10456	11046	10282	11794	10812		-3048	-1019	-33319	-38275	-30898	-25710	-19886	-22002	-33505	-29334	-31792	-30913		-2033.5	-35797	-28304	-20944	-31419.5	-31352.5		0.0561453	0.988362	0.781479	0.578268	0.867499	0.865649
	323	3224.24	25.1	25230	8944	11139	11373	9849	9999	9750	10585	11092	10302	11762	10830		-3046	-1056	-33346	-38257	-30936	-25671	-19841	-21873	-33459	-29314	-31824	-30895		-2051	-35801.5	-28303.5	-20857	-31386.5	-31359.5		0.0566285	0.988487	0.781465	0.575866	0.866588	0.865842
	324	3234.25	25	25241	8868	11272	11357	9798	9925	9705	10569	11090	10339	11746	10866		-3035	-1132	-33213	-38273	-30987	-25745	-19886	-21889	-33461	-29277	-31840	-30859		-2083.5	-35743	-28366	-20887.5	-31369	-31349.5		0.0575259	0.986871	0.783191	0.576708	0.866104	0.865566
	325	3244.26	25	25346	9007	11247	11290	9897	10007	9633	10466	11081	10290	11868	10864		-2930	-993	-33238	-38340	-30888	-25663	-19958	-21992	-33470	-29326	-31718	-30861		-1961.5	-35789	-28275.5	-20975	-31398	-31289.5		0.0541574	0.988141	0.780692	0.579124	0.866905	0.863909
	326	3254.26	25.1	25082	8813	11266	11276	9864	9961	9668	10553	10972	10353	11841	10823		-3194	-1187	-33219	-38354	-30921	-25709	-19923	-21905	-33579	-29263	-31745	-30902		-2190.5	-35786.5	-28315	-20914	-31421	-31323.5		0.0604801	0.988072	0.781783	0.57744	0.86754	0.864848
	327	3264.27	25	25274	8939	11258	11254	9815	9965	9674	10412	11082	10255	11787	10807		-3002	-1061	-33227	-38376	-30970	-25705	-19917	-22046	-33469	-29361	-31799	-30918		-2031.5	-35801.5	-28337.5	-20981.5	-31415	-31358.5		0.0560901	0.988487	0.782404	0.579303	0.867374	0.865814
	328	3274.28	25	25224	8934	11214	11311	9829	9954	9631	10498	10982	10227	11788	10819		-3052	-1066	-33271	-38319	-30956	-25716	-19960	-21960	-33569	-29389	-31798	-30906		-2059	-35795	-28336	-20960	-31479	-31352		0.0568494	0.988307	0.782363	0.57871	0.869141	0.865635
	329	3284.3	25.1	25276	8959	11127	11242	9749	9923	9617	10379	11077	10248	11711	10685		-3000	-1041	-33358	-38388	-31036	-25747	-19974	-22079	-33474	-29368	-31875	-31040		-2020.5	-35873	-28391.5	-21026.5	-31421	-31457.5		0.0557864	0.990461	0.783895	0.580546	0.86754	0.868548
	330	3294.31	24.9	25088	8951	11119	11219	9828	10019	9568	10333	10993	10239	11649	10763		-3188	-1049	-33366	-38411	-30957	-25651	-20023	-22125	-33558	-29377	-31937	-30962		-2118.5	-35888.5	-28304	-21074	-31467.5	-31449.5		0.0584922	0.990889	0.781479	0.581857	0.868824	0.868327
	331	3304.33	25	25101	8968	11254	11321	9711	9873	9640	10326	10959	10245	11623	10794		-3175	-1032	-33231	-38309	-31074	-25797	-19951	-22132	-33592	-29371	-31963	-30931		-2103.5	-35770	-28435.5	-21041.5	-31481.5	-31447		0.0580781	0.987617	0.78511	0.58096	0.86921	0.868258
	332	3314.36	25.1	25186	8938	11054	11157	9825	9950	9683	10386	10924	10239	11684	10846		-3090	-1062	-33431	-38473	-30960	-25720	-19908	-22072	-33627	-29377	-31902	-30879		-2076	-35952	-28340	-20990	-31502	-31390.5		0.0573188	0.992642	0.782473	0.579538	0.869776	0.866698
	333	3324.38	24.9	25177	8902	11208	11292	9765	9981	9672	10346	10950	10166	11763	10727		-3099	-1098	-33277	-38338	-31020	-25689	-19919	-22112	-33601	-29450	-31823	-30998		-2098.5	-35807.5	-28354.5	-21015.5	-31525.5	-31410.5		0.05794	0.988652	0.782873	0.580242	0.870425	0.86725
	334	3334.39	25.1	25189	8931	11128	11245	9689	9873	9626	10492	10891	10145	11764	10807		-3087	-1069	-33357	-38385	-31096	-25797	-19965	-21966	-33660	-29471	-31822	-30918		-2078	-35871	-28446.5	-20965.5	-31565.5	-31370		0.057374	0.990405	0.785414	0.578862	0.87153	0.866132
	335	3344.41	25.1	25120	8976	11090	11279	9692	9859	9464	10425	10952	10171	11716	10669		-3156	-1024	-33395	-38351	-31093	-25811	-20127	-22033	-33599	-29445	-31870	-31056		-2090	-35873	-28452	-21080	-31522	-31463		0.0577053	0.990461	0.785565	0.582023	0.870329	0.8687
	336	3354.42	24.9	24948	8950	11079	11191	9743	9830	9473	10357	10969	10169	11686	10667		-3328	-1050	-33406	-38439	-31042	-25840	-20118	-22101	-33582	-29447	-31900	-31058		-2189	-35922.5	-28441	-21109.5	-31514.5	-31479		0.0604387	0.991827	0.785262	0.582838	0.870122	0.869141
	337	3364.44	25	25016	8911	10987	11189	9724	9836	9538	10329	10945	10176	11674	10779		-3260	-1089	-33498	-38441	-31061	-25834	-20053	-22129	-33606	-29440	-31912	-30946		-2174.5	-35969.5	-28447.5	-21091	-31523	-31429		0.0600384	0.993125	0.785441	0.582327	0.870356	0.867761
	338	3374.46	25.1	25175	8943	11054	11288	9722	9882	9517	10278	10905	10168	11584	10713		-3101	-1057	-33431	-38342	-31063	-25788	-20074	-22180	-33646	-29448	-32002	-31012		-2079	-35886.5	-28425.5	-21127	-31547	-31507		0.0574016	0.990833	0.784834	0.583321	0.871019	0.869915
	339	3384.46	24.9	25029	8928	10919	11131	9756	9823	9507	10336	10962	10232	11626	10717		-3247	-1072	-33566	-38499	-31029	-25847	-20084	-22122	-33589	-29384	-31960	-31008		-2159.5	-36032.5	-28438	-21103	-31486.5	-31484		0.0596242	0.994865	0.785179	0.582658	0.869349	0.86928
	340	3394.47	25	25045	8883	11039	11101	9681	9955	9536	10366	10840	10123	11720	10642		-3231	-1117	-33446	-38529	-31104	-25715	-20055	-22092	-33711	-29493	-31866	-31083		-2174	-35987.5	-28409.5	-21073.5	-31602	-31474.5		0.0600246	0.993622	0.784392	0.581844	0.872538	0.869017
	341	3404.49	25.1	25065	8973	11038	11169	9706	9868	9441	10343	10871	10122	11598	10731		-3211	-1027	-33447	-38461	-31079	-25802	-20150	-22115	-33680	-29494	-31988	-30994		-2119	-35954	-28440.5	-21132.5	-31587	-31491		0.058506	0.992697	0.785248	0.583473	0.872123	0.869473
	342	3414.5	25.1	25009	8863	11027	11170	9683	9821	9492	10388	10876	10017	11645	10562		-3267	-1137	-33458	-38460	-31102	-25849	-20099	-22070	-33675	-29599	-31941	-31163		-2202	-35959	-28475.5	-21084.5	-31637	-31552		0.0607977	0.992835	0.786214	0.582147	0.873504	0.871157
	343	3424.51	25	25125	8904	11008	11160	9622	9837	9386	10278	10872	10106	11601	10665		-3151	-1096	-33477	-38470	-31163	-25833	-20205	-22180	-33679	-29510	-31985	-31060		-2123.5	-35973.5	-28498	-21192.5	-31594.5	-31522.5		0.0586303	0.993236	0.786835	0.585129	0.87233	0.870343
	344	3434.52	25.1	24898	8879	11050	11078	9662	9782	9421	10167	10843	10173	11573	10582		-3378	-1121	-33435	-38552	-31123	-25888	-20170	-22291	-33708	-29443	-32013	-31143		-2249.5	-35993.5	-28505.5	-21230.5	-31575.5	-31578		0.0621091	0.993788	0.787043	0.586178	0.871806	0.871875
	345	3444.53	25	25082	8922	10952	11169	9644	9753	9476	10265	10783	10097	11597	10551		-3194	-1078	-33533	-38461	-31141	-25917	-20115	-22193	-33768	-29519	-31989	-31174		-2136	-35997	-28529	-21154	-31643.5	-31581.5		0.0589754	0.993884	0.787691	0.584066	0.873683	0.871972
	346	3454.55	25	24763	8984	11009	11086	9629	9787	9479	10266	10810	10071	11517	10633		-3513	-1016	-33476	-38544	-31156	-25883	-20112	-22192	-33741	-29545	-32069	-31092		-2264.5	-36010	-28519.5	-21152	-31643	-31580.5		0.0625233	0.994243	0.787429	0.584011	0.87367	0.871944
	347	3464.56	25.1	25048	8842	10914	11024	9530	9755	9404	10260	10787	10038	11563	10608		-3228	-1158	-33571	-38606	-31255	-25915	-20187	-22198	-33764	-29578	-32023	-31117		-2193	-36088.5	-28585	-21192.5	-31671	-31570		0.0605492	0.996411	0.789238	0.585129	0.874443	0.871654
	348	3474.58	25.1	24880	8959	10987	11063	9596	9826	9329	10158	10805	10066	11477	10544		-3396	-1041	-33498	-38567	-31189	-25844	-20262	-22300	-33746	-29550	-32109	-31181		-2218.5	-36032.5	-28516.5	-21281	-31648	-31645		0.0612532	0.994865	0.787346	0.587573	0.873808	0.873725
	349	3484.59	25	25165	8899	10946	11008	9682	9855	9391	10268	10788	10079	11465	10570		-3111	-1101	-33539	-38622	-31103	-25815	-20200	-22190	-33763	-29537	-32121	-31155		-2106	-36080.5	-28459	-21195	-31650	-31638		0.0581471	0.99619	0.785759	0.585198	0.873863	0.873531
	350	3494.6	25.1	24929	8857	10956	11043	9578	9692	9346	10131	10836	10071	11535	10446		-3347	-1143	-33529	-38587	-31207	-25978	-20245	-22327	-33715	-29545	-32051	-31279		-2245	-36058	-28592.5	-21286	-31630	-31665		0.0619849	0.995569	0.789445	0.587711	0.873311	0.874277
	351	3504.62	25.1	24914	8888	10898	10999	9531	9722	9322	10194	10846	10026	11392	10570		-3362	-1112	-33587	-38631	-31254	-25948	-20269	-22264	-33705	-29590	-32194	-31155		-2237	-36109	-28601	-21266.5	-31647.5	-31674.5		0.061764	0.996977	0.789679	0.587172	0.873794	0.874539
	352	3514.64	24.9	24932	8933	10792	11026	9511	9705	9374	10227	10708	9991	11407	10505		-3344	-1067	-33693	-38604	-31274	-25965	-20217	-22231	-33843	-29625	-32179	-31220		-2205.5	-36148.5	-28619.5	-21224	-31734	-31699.5		0.0608943	0.998067	0.79019	0.585999	0.876182	0.87523
	353	3524.66	25	24960	8863	10849	10952	9521	9686	9390	10154	10819	9976	11467	10464		-3316	-1137	-33636	-38678	-31264	-25984	-20201	-22304	-33732	-29640	-32119	-31261		-2226.5	-36157	-28624	-21252.5	-31686	-31690		0.0614741	0.998302	0.790314	0.586786	0.874857	0.874967
	354	3534.67	25.1	24979	8997	10907	11007	9573	9710	9417	10209	10806	9939	11457	10521		-3297	-1003	-33578	-38623	-31212	-25960	-20174	-22249	-33745	-29677	-32129	-31204		-2150	-36100.5	-28586	-21211.5	-31711	-31666.5		0.0593619	0.996742	0.789265	0.585654	0.875547	0.874318
	355	3544.69	24.9	24888	8909	10892	10997	9528	9675	9383	10211	10732	10019	11451	10502		-3388	-1091	-33593	-38633	-31257	-25995	-20208	-22247	-33819	-29597	-32135	-31223		-2239.5	-36113	-28626	-21227.5	-31708	-31679		0.061833	0.997087	0.79037	0.586096	0.875464	0.874664
	356	3554.7	25.1	24850	8886	10843	10984	9441	9689	9337	10186	10696	9979	11432	10468		-3426	-1114	-33642	-38646	-31344	-25981	-20254	-22272	-33855	-29637	-32154	-31257		-2270	-36144	-28662.5	-21263	-31746	-31705.5		0.0626752	0.997943	0.791377	0.587076	0.876513	0.875395
	357	3564.72	25.1	25025	8904	10843	10984	9580	9743	9407	10200	10659	9961	11405	10452		-3251	-1096	-33642	-38646	-31205	-25927	-20184	-22258	-33892	-29655	-32181	-31273		-2173.5	-36144	-28566	-21221	-31773.5	-31727		0.0600108	0.997943	0.788713	0.585916	0.877273	0.875989
	358	3574.74	24.9	25036	8881	10875	10945	9489	9769	9264	10169	10701	9863	11476	10495		-3240	-1119	-33610	-38685	-31296	-25901	-20327	-22289	-33850	-29753	-32110	-31230		-2179.5	-36147.5	-28598.5	-21308	-31801.5	-31670		0.0601764	0.99804	0.78961	0.588318	0.878046	0.874415
	359	3584.75	25.1	24978	8879	10869	10934	9488	9666	9341	10193	10712	9831	11447	10474		-3298	-1121	-33616	-38696	-31297	-26004	-20250	-22265	-33839	-29785	-32139	-31251		-2209.5	-36156	-28650.5	-21257.5	-31812	-31695		0.0610047	0.998274	0.791046	0.586924	0.878336	0.875105
	360	3594.77	25.1	24808	8890	10761	10917	9585	9669	9279	10046	10640	10026	11525	10440		-3468	-1110	-33724	-38713	-31200	-26001	-20312	-22412	-33911	-29590	-32061	-31285		-2289	-36218.5	-28600.5	-21362	-31750.5	-31673		0.0631997	1	0.789666	0.589809	0.876638	0.874498
Set #2
Measuring Time	2024-02-29 16:08:13																Background substracted													Mean of technical duplicates							Normalized against UPF1-Hel
	Cycle Nr.	Time [s]	Temp. [°C]	no protein		UPF1-Hel		SLBPfl 1x		SLBP fl 3x		SLBP RBD 1x		SLBP RBD 3x			no protein		UPF1-Hel		SLBPfl 1x		SLBP fl 3x		SLBP RBD 1x		SLBP RBD 3x			no protein	UPF1-Hel	SLBPfl 1x	SLBPfl 3x	SLBP RBD 1x	SLBP RBD 3x		no protein	UPF1-Hel	SLBPfl 1x	SLBPfl 3x	SLBP RBD 1x	SLBP RBD 3x
	1	0	24.8	36933	13179	45940	50088	37856	43199	35438	36644	48088	46858	49383	42962		0	0	0	0	0	0	0	0	0	0	0	0		0	0	0	0	0	0		0	0	0	0	0	0
	2	10.015	24.8	36296	13300	43602	47106	35399	40310	32821	33937	45892	44774	46866	40615		-637	121	-2338	-2982	-2457	-2889	-2617	-2707	-2196	-2084	-2517	-2347		-258	-2660	-2673	-2662	-2140	-2432		0.00713732	0.0735864	0.073946	0.0736417	0.0592011	0.067279
	3	20.028	24.7	36506	13265	41183	44262	32584	37708	30523	31797	43232	42342	44044	38243		-427	86	-4757	-5826	-5272	-5491	-4915	-4847	-4856	-4516	-5339	-4719		-170.5	-5291.5	-5381.5	-4881	-4686	-5029		0.00471672	0.146384	0.148874	0.135028	0.129634	0.139122
	4	30.038	24.8	36716	13384	38859	41620	30521	35224	28897	29982	40825	39928	41293	36038		-217	205	-7081	-8468	-7335	-7975	-6541	-6662	-7263	-6930	-8090	-6924		-6	-7774.5	-7655	-6601.5	-7096.5	-7507		0.000165984	0.215074	0.211768	0.182624	0.196318	0.207674
	5	40.052	24.9	36655	13397	36688	39501	28242	32767	27332	28174	38491	37824	38995	33692		-278	218	-9252	-10587	-9614	-10432	-8106	-8470	-9597	-9034	-10388	-9270		-30	-9919.5	-10023	-8288	-9315.5	-9829		0.000829921	0.274414	0.277277	0.22928	0.257704	0.27191
	6	50.058	24.7	36801	13424	34881	37134	26676	30991	26171	27104	36827	35669	36942	32184		-132	245	-11059	-12954	-11180	-12208	-9267	-9540	-11261	-11189	-12441	-10778		56.5	-12006.5	-11694	-9403.5	-11225	-11609.5		-0.00156302	0.332148	0.323503	0.260139	0.310529	0.321166
	7	60.071	24.9	36701	13410	33289	35603	25432	29459	25269	25866	34948	34256	35172	30736		-232	231	-12651	-14485	-12424	-13740	-10169	-10778	-13140	-12602	-14211	-12226		-0.5	-13568	-13082	-10473.5	-12871	-13218.5		1.3832e-05	0.375346	0.361901	0.289739	0.356064	0.365677
	8	70.09	24.9	36437	13432	31779	34143	24449	28332	24570	25137	33220	32780	33760	29585		-496	253	-14161	-15945	-13407	-14867	-10868	-11507	-14868	-14078	-15623	-13377		-121.5	-15053	-14137	-11187.5	-14473	-14500		0.00336118	0.416427	0.391087	0.309492	0.400382	0.401129
	9	80.109	24.7	36647	13447	30719	32831	23374	27104	24169	24585	32209	31564	32499	28225		-286	268	-15221	-17257	-14482	-16095	-11269	-12059	-15879	-15294	-16884	-14737		-9	-16239	-15288.5	-11664	-15586.5	-15810.5		0.000248976	0.449236	0.422942	0.322673	0.431186	0.437382
	10	90.121	24.9	36432	13445	29683	31848	22779	26428	23642	24169	31260	30440	31382	27380		-501	266	-16257	-18240	-15077	-16771	-11796	-12475	-16828	-16418	-18001	-15582		-117.5	-17248.5	-15924	-12135.5	-16623	-16791.5		0.00325053	0.477163	0.440522	0.335717	0.459859	0.464521
	11	100.137	24.8	36615	13432	28845	30993	22175	25692	23264	23701	30045	29633	30438	26588		-318	253	-17095	-19095	-15681	-17507	-12174	-12943	-18043	-17225	-18945	-16374		-32.5	-18095	-16594	-12558.5	-17634	-17659.5		0.000899082	0.500581	0.459057	0.347419	0.487828	0.488533
	12	110.148	24.7	36489	13391	28144	30184	21602	25021	23197	23387	29273	28769	29714	26032		-444	212	-17796	-19904	-16254	-18178	-12241	-13257	-18815	-18089	-19669	-16930		-116	-18850	-17216	-12749	-18452	-18299.5		0.00320903	0.521467	0.476264	0.352689	0.510457	0.506238
	13	120.153	24.9	36654	13454	27544	29658	21036	24660	22713	23196	28563	27940	29093	25227		-279	275	-18396	-20430	-16820	-18539	-12725	-13448	-19525	-18918	-20290	-17735		-2	-19413	-17679.5	-13086.5	-19221.5	-19012.5		5.53281e-05	0.537042	0.489087	0.362026	0.531744	0.525963
	14	130.169	24.8	36478	13367	26859	29113	20725	24151	22488	22829	27983	27367	28394	24729		-455	188	-19081	-20975	-17131	-19048	-12950	-13815	-20105	-19491	-20989	-18233		-133.5	-20028	-18089.5	-13382.5	-19798	-19611		0.00369315	0.554056	0.500429	0.370214	0.547693	0.54252
	15	140.179	24.7	36319	13357	26610	28377	20533	23764	22134	22761	27365	26792	27856	24167		-614	178	-19330	-21711	-17323	-19435	-13304	-13883	-20723	-20066	-21527	-18795		-218	-20520.5	-18379	-13593.5	-20394.5	-20161		0.00603076	0.56768	0.508438	0.376051	0.564194	0.557735
	16	150.196	24.9	36738	13407	26154	27859	20254	23438	22212	22545	26863	26350	27297	23764		-195	228	-19786	-22229	-17602	-19761	-13226	-14099	-21225	-20508	-22086	-19198		16.5	-21007.5	-18681.5	-13662.5	-20866.5	-20642		-0.000456457	0.581152	0.516806	0.37796	0.577252	0.571041
	17	160.208	24.9	36652	13439	25602	27576	19798	23069	22040	22503	26448	25896	26987	23561		-281	260	-20338	-22512	-18058	-20130	-13398	-14141	-21640	-20962	-22396	-19401		-10.5	-21425	-19094	-13769.5	-21301	-20898.5		0.000290473	0.592702	0.528217	0.38092	0.589272	0.578137
	18	170.216	24.8	36398	13571	25225	27163	19808	22960	21789	22090	25988	25671	26553	23152		-535	392	-20715	-22925	-18048	-20239	-13649	-14554	-22100	-21187	-22830	-19810		-71.5	-21820	-19143.5	-14101.5	-21643.5	-21320		0.00197798	0.60363	0.529587	0.390105	0.598747	0.589797
	19	180.234	24.9	36465	13392	25024	26925	19510	22573	21611	22133	25731	25183	26195	22917		-468	213	-20916	-23163	-18346	-20626	-13827	-14511	-22357	-21675	-23188	-20045		-127.5	-22039.5	-19486	-14169	-22016	-21616.5		0.00352717	0.609702	0.539062	0.391972	0.609052	0.598
	20	190.245	24.8	36446	13402	24672	26665	19426	22352	21498	22004	25323	24693	25822	22618		-487	223	-21268	-23423	-18430	-20847	-13940	-14640	-22765	-22165	-23561	-20344		-132	-22345.5	-19638.5	-14290	-22465	-21952.5		0.00365165	0.618167	0.54328	0.395319	0.621473	0.607295
	21	200.256	24.8	36304	13445	24515	26276	19225	22174	21507	21797	24981	24460	25401	22316		-629	266	-21425	-23812	-18631	-21025	-13931	-14847	-23107	-22398	-23982	-20646		-181.5	-22618.5	-19828	-14389	-22752.5	-22314		0.00502102	0.625719	0.548523	0.398058	0.629426	0.617296
	22	210.267	24.9	36600	13397	24062	26076	19011	21863	21427	21613	24808	24177	25369	22188		-333	218	-21878	-24012	-18845	-21336	-14011	-15031	-23280	-22681	-24014	-20774		-57.5	-22945	-20090.5	-14521	-22980.5	-22394		0.00159068	0.634752	0.555785	0.40171	0.635734	0.619509
	23	220.28	24.9	36377	13353	23927	25961	18776	21818	21334	21685	24600	23953	24930	21896		-556	174	-22013	-24127	-19080	-21381	-14104	-14959	-23488	-22905	-24453	-21066		-191	-23070	-20230.5	-14531.5	-23196.5	-22759.5		0.00528383	0.63821	0.559658	0.402	0.641709	0.62962
	24	230.288	24.8	36233	13462	23855	25673	18828	21626	21046	21587	24187	23773	24856	21679		-700	283	-22085	-24415	-19028	-21573	-14392	-15057	-23901	-23085	-24527	-21283		-208.5	-23250	-20300.5	-14724.5	-23493	-22905		0.00576795	0.643189	0.561594	0.407339	0.649911	0.633645
	25	240.303	24.8	36546	13399	23545	25416	18682	21470	21008	21484	24097	23454	24467	21534		-387	220	-22395	-24672	-19174	-21729	-14430	-15160	-23991	-23404	-24916	-21428		-83.5	-23533.5	-20451.5	-14795	-23697.5	-23172		0.00230995	0.651032	0.565771	0.40929	0.655569	0.641031
	26	250.318	24.9	36435	13506	23197	25100	18464	21385	20942	21365	23919	23312	24439	21123		-498	327	-22743	-24988	-19392	-21814	-14496	-15279	-24169	-23546	-24944	-21839		-85.5	-23865.5	-20603	-14887.5	-23857.5	-23391.5		0.00236528	0.660216	0.569962	0.411849	0.659995	0.647104
	27	260.33	24.9	36424	13431	23294	24952	18555	21119	20824	21259	23710	23106	24202	21209		-509	252	-22646	-25136	-19301	-22080	-14614	-15385	-24378	-23752	-25181	-21753		-128.5	-23891	-20690.5	-14999.5	-24065	-23467		0.00355483	0.660922	0.572383	0.414947	0.665735	0.649192
	28	270.337	24.9	36229	13506	23078	24856	18335	21176	20838	21090	23609	22898	23834	20961		-704	327	-22862	-25232	-19521	-22023	-14600	-15554	-24479	-23960	-25549	-22001		-188.5	-24047	-20772	-15077	-24219.5	-23775		0.00521467	0.665237	0.574638	0.417091	0.670009	0.657713
	29	280.348	25	36353	13502	23011	24795	18337	20988	20798	21018	23456	22821	23934	20797		-580	323	-22929	-25293	-19519	-22211	-14640	-15626	-24632	-24037	-25449	-22165		-128.5	-24111	-20865	-15133	-24334.5	-23807		0.00355483	0.667008	0.57721	0.41864	0.673191	0.658598
	30	290.362	25	36232	13413	22718	24587	18127	20925	20684	21167	23217	22623	23754	20702		-701	234	-23222	-25501	-19729	-22274	-14754	-15477	-24871	-24235	-25629	-22260		-233.5	-24361.5	-21001.5	-15115.5	-24553	-23944.5		0.00645956	0.673938	0.580986	0.418156	0.679235	0.662402
	31	300.382	24.8	36344	13479	22648	24307	18102	20934	20601	21053	23138	22440	23686	20534		-589	300	-23292	-25781	-19754	-22265	-14837	-15591	-24950	-24418	-25697	-22428		-144.5	-24536.5	-21009.5	-15214	-24684	-24062.5		0.00399745	0.678779	0.581208	0.420881	0.682859	0.665666
	32	310.401	25	35998	13481	22506	24325	18033	20721	20541	20955	22726	22249	23357	20512		-935	302	-23434	-25763	-19823	-22478	-14897	-15689	-25362	-24609	-26026	-22450		-316.5	-24598.5	-21150.5	-15293	-24985.5	-24238		0.00875567	0.680494	0.585108	0.423066	0.6912	0.670521
	33	320.411	24.9	36226	13427	22470	24209	17953	20738	20410	20868	22817	22215	23198	20481		-707	248	-23470	-25879	-19903	-22461	-15028	-15776	-25271	-24643	-26185	-22481		-229.5	-24674.5	-21182	-15402	-24957	-24333		0.0063489	0.682597	0.58598	0.426082	0.690412	0.673149
	34	330.424	24.8	35988	13497	22209	24036	17787	20559	20338	20721	22654	22044	23236	20217		-945	318	-23731	-26052	-20069	-22640	-15100	-15923	-25434	-24814	-26147	-22745		-313.5	-24891.5	-21354.5	-15511.5	-25124	-24446		0.00867268	0.6886	0.590752	0.429111	0.695032	0.676275
	35	340.441	24.9	35966	13407	22219	23941	17735	20417	20235	20672	22529	21985	23022	20125		-967	228	-23721	-26147	-20121	-22782	-15203	-15972	-25559	-24873	-26361	-22837		-369.5	-24934	-21451.5	-15587.5	-25216	-24599		0.0102219	0.689775	0.593435	0.431213	0.697577	0.680508
	36	350.45	24.9	36215	13489	22037	23869	17678	20332	20197	20616	22334	21841	22807	20119		-718	310	-23903	-26219	-20178	-22867	-15241	-16028	-25754	-25017	-26576	-22843		-204	-25061	-21522.5	-15634.5	-25385.5	-24709.5		0.00564347	0.693289	0.595399	0.432514	0.702266	0.683565
	37	360.462	24.7	36227	13553	21979	23579	17628	20320	20100	20574	22297	21729	22882	19893		-706	374	-23961	-26509	-20228	-22879	-15338	-16070	-25791	-25129	-26501	-23069		-166	-25235	-21553.5	-15704	-25460	-24785		0.00459223	0.698102	0.596257	0.434436	0.704327	0.685653
	38	370.482	24.9	36249	13426	21800	23714	17628	20275	19842	20629	22183	21591	22672	19878		-684	247	-24140	-26374	-20228	-22924	-15596	-16015	-25905	-25267	-26711	-23084		-218.5	-25257	-21576	-15805.5	-25586	-24897.5		0.00604459	0.698711	0.596879	0.437244	0.707812	0.688766
	39	380.501	24.9	36317	13512	21705	23399	17564	20137	19923	20377	22125	21435	22566	19669		-616	333	-24235	-26689	-20292	-23062	-15515	-16267	-25963	-25423	-26817	-23293		-141.5	-25462	-21677	-15891	-25693	-25055		0.00391446	0.704382	0.599674	0.439609	0.710772	0.693123
	40	390.513	24.7	36352	13454	21685	23378	17538	20164	19883	20346	22025	21337	22459	19703		-581	275	-24255	-26710	-20318	-23035	-15555	-16298	-26063	-25521	-26924	-23259		-153	-25482.5	-21676.5	-15926.5	-25792	-25091.5		0.0042326	0.704949	0.59966	0.440591	0.713511	0.694132
	41	400.522	24.9	36162	13543	21527	23256	17324	19839	19932	20245	21977	21218	22427	19518		-771	364	-24413	-26832	-20532	-23360	-15506	-16399	-26111	-25640	-26956	-23444		-203.5	-25622.5	-21946	-15952.5	-25875.5	-25200		0.00562963	0.708822	0.607115	0.441311	0.715821	0.697134
	42	410.536	24.9	36041	13617	21535	23144	17318	19866	19743	20249	21645	21216	22185	19415		-892	438	-24405	-26944	-20538	-23333	-15695	-16395	-26443	-25642	-27198	-23547		-227	-25674.5	-21935.5	-16045	-26042.5	-25372.5		0.00627974	0.710261	0.606825	0.44387	0.720441	0.701906
	43	420.548	24.8	36251	13530	21463	23049	17190	19971	19659	20123	21650	21003	22051	19468		-682	351	-24477	-27039	-20666	-23228	-15779	-16521	-26438	-25855	-27332	-23494		-165.5	-25758	-21947	-16150	-26146.5	-25413		0.0045784	0.712571	0.607143	0.446774	0.723318	0.703026
	44	430.56	25	36187	13546	21301	22956	17017	19781	19620	20171	21592	20839	21874	19354		-746	367	-24639	-27132	-20839	-23418	-15818	-16473	-26496	-26019	-27509	-23608		-189.5	-25885.5	-22128.5	-16145.5	-26257.5	-25558.5		0.00524234	0.716098	0.612164	0.44665	0.726389	0.707052
	45	440.573	25	36171	13506	21080	23049	17033	19606	19535	19978	21413	20783	21803	19341		-762	327	-24860	-27039	-20823	-23593	-15903	-16666	-26675	-26075	-27580	-23621		-217.5	-25949.5	-22208	-16284.5	-26375	-25600.5		0.00601693	0.717868	0.614363	0.450495	0.729639	0.708213
	46	450.584	24.7	36008	13424	20986	22564	16951	19537	19409	20002	21289	20732	21750	19034		-925	245	-24954	-27524	-20905	-23662	-16029	-16642	-26799	-26126	-27633	-23928		-340	-26239	-22283.5	-16335.5	-26462.5	-25780.5		0.00940578	0.725877	0.616452	0.451906	0.73206	0.713193
	47	460.608	24.9	35937	13463	20977	22779	16937	19519	19467	19865	21232	20659	21614	19009		-996	284	-24963	-27309	-20919	-23680	-15971	-16779	-26856	-26199	-27769	-23953		-356	-26136	-22299.5	-16375	-26527.5	-25861		0.0098484	0.723028	0.616894	0.452999	0.733858	0.71542
	48	470.626	24.9	35959	13523	20960	22609	16827	19503	19301	19921	21087	20652	21625	18985		-974	344	-24980	-27479	-21029	-23696	-16137	-16723	-27001	-26206	-27758	-23977		-315	-26229.5	-22362.5	-16430	-26603.5	-25867.5		0.00871418	0.725614	0.618637	0.45452	0.73596	0.7156
	49	480.641	25	35944	13546	20850	22555	16737	19431	19358	19776	21067	20476	21498	18785		-989	367	-25090	-27533	-21119	-23768	-16080	-16868	-27021	-26382	-27885	-24177		-311	-26311.5	-22443.5	-16474	-26701.5	-26031		0.00860352	0.727883	0.620878	0.455738	0.738672	0.720123
	50	490.646	24.9	36004	13452	20658	22311	16845	19291	19168	19702	20859	20236	21325	18735		-929	273	-25282	-27777	-21011	-23908	-16270	-16942	-27229	-26622	-28058	-24227		-328	-26529.5	-22459.5	-16606	-26925.5	-26142.5		0.00907381	0.733913	0.621321	0.459389	0.744868	0.723207
	51	500.658	24.9	35962	13474	20624	22344	16706	19249	19035	19699	20994	20268	21157	18855		-971	295	-25316	-27744	-21150	-23950	-16403	-16945	-27094	-26590	-28226	-24107		-338	-26530	-22550	-16674	-26842	-26166.5		0.00935045	0.733927	0.623824	0.46127	0.742558	0.723871
	52	510.669	24.9	35994	13453	20656	22237	16619	19233	19182	19638	20876	20170	21127	18618		-939	274	-25284	-27851	-21237	-23966	-16256	-17006	-27212	-26688	-28256	-24344		-332.5	-26567.5	-22601.5	-16631	-26950	-26300		0.0091983	0.734965	0.625249	0.460081	0.745546	0.727564
	53	520.682	24.8	35905	13515	20482	22133	16504	19188	18946	19508	20668	20081	21130	18406		-1028	336	-25458	-27955	-21352	-24011	-16492	-17136	-27420	-26777	-28253	-24556		-346	-26706.5	-22681.5	-16814	-27098.5	-26404.5		0.00957176	0.73881	0.627462	0.465143	0.749654	0.730455
	54	530.693	24.9	35807	13524	20450	22070	16456	19096	18912	19520	20633	20093	21066	18481		-1126	345	-25490	-28018	-21400	-24103	-16526	-17124	-27455	-26765	-28317	-24481		-390.5	-26754	-22751.5	-16825	-27110	-26399		0.0108028	0.740124	0.629399	0.465448	0.749972	0.730303
	55	540.708	25	36048	13498	20248	21960	16358	19016	18943	19396	20766	19867	20855	18331		-885	319	-25692	-28128	-21498	-24183	-16495	-17248	-27322	-26991	-28528	-24631		-283	-26910	-22840.5	-16871.5	-27156.5	-26579.5		0.00782893	0.74444	0.631861	0.466734	0.751259	0.735297
	56	550.715	24.8	36059	13434	20244	21908	16375	18967	18816	19340	20451	19754	20702	18174		-874	255	-25696	-28180	-21481	-24232	-16622	-17304	-27637	-27104	-28681	-24788		-309.5	-26938	-22856.5	-16963	-27370.5	-26734.5		0.00856202	0.745214	0.632303	0.469265	0.757179	0.739584
	57	560.735	25	35804	13453	20168	21826	16373	18831	18792	19270	20508	19806	20736	18114		-1129	274	-25772	-28262	-21483	-24368	-16646	-17374	-27580	-27052	-28647	-24848		-427.5	-27017	-22925.5	-17010	-27316	-26747.5		0.0118264	0.7474	0.634212	0.470565	0.755671	0.739944
	58	570.742	25	36042	13426	20176	21763	16279	18897	18765	19286	20390	19598	20641	18164		-891	247	-25764	-28325	-21577	-24302	-16673	-17358	-27698	-27260	-28742	-24798		-322	-27044.5	-22939.5	-17015.5	-27479	-26770		0.00890782	0.74816	0.634599	0.470718	0.76018	0.740567
	59	580.754	24.8	35915	13552	20128	21653	16299	18741	18681	19043	20211	19613	20566	17961		-1018	373	-25812	-28435	-21557	-24458	-16757	-17601	-27877	-27245	-28817	-25001		-322.5	-27123.5	-23007.5	-17179	-27561	-26909		0.00892166	0.750346	0.636481	0.475241	0.762449	0.744412
	60	590.764	25	35913	13424	19910	21472	16207	18553	18526	18971	20210	19481	20354	17952		-1020	245	-26030	-28616	-21649	-24646	-16912	-17673	-27878	-27377	-29029	-25010		-387.5	-27323	-23147.5	-17292.5	-27627.5	-27019.5		0.0107198	0.755865	0.640354	0.478381	0.764288	0.747469
	61	600.778	25	35580	13444	19965	21337	16144	18578	18552	19015	20153	19452	20520	17797		-1353	265	-25975	-28751	-21712	-24621	-16886	-17629	-27935	-27406	-28863	-25165		-544	-27363	-23166.5	-17257.5	-27670.5	-27014		0.0150492	0.756971	0.640879	0.477412	0.765478	0.747317
	62	610.784	24.8	35914	13497	19829	21458	16086	18553	18374	19075	19968	19414	20259	17755		-1019	318	-26111	-28630	-21770	-24646	-17064	-17569	-28120	-27444	-29124	-25207		-350.5	-27370.5	-23208	-17316.5	-27782	-27165.5		0.00969625	0.757179	0.642027	0.479044	0.768563	0.751508
	63	620.797	25	35927	13389	19751	21328	16012	18536	18419	18938	19998	19301	20048	17731		-1006	210	-26189	-28760	-21844	-24663	-17019	-17706	-28090	-27557	-29335	-25231		-398	-27474.5	-23253.5	-17362.5	-27823.5	-27283		0.0110103	0.760056	0.643286	0.480317	0.769711	0.754758
	64	630.814	25	35747	13444	19744	21296	16072	18459	18350	18987	19806	19291	20190	17673		-1186	265	-26196	-28792	-21784	-24740	-17088	-17657	-28282	-27567	-29193	-25289		-460.5	-27494	-23262	-17372.5	-27924.5	-27241		0.0127393	0.760595	0.643521	0.480594	0.772505	0.753596
	65	640.822	24.8	35717	13530	19720	21163	16023	18444	18300	18869	19756	19112	20023	17618		-1216	351	-26220	-28925	-21833	-24755	-17138	-17775	-28332	-27746	-29360	-25344		-432.5	-27572.5	-23294	-17456.5	-28039	-27352		0.0119647	0.762767	0.644406	0.482917	0.775672	0.756667
	66	650.83	25	35849	13373	19588	21077	15860	18419	18336	18660	19747	19143	19843	17491		-1084	194	-26352	-29011	-21996	-24780	-17102	-17984	-28341	-27715	-29540	-25471		-445	-27681.5	-23388	-17543	-28028	-27505.5		0.0123105	0.765782	0.647007	0.48531	0.775368	0.760913
	67	660.842	24.9	35932	13388	19467	21008	15795	18266	18175	18657	19624	19028	19790	17388		-1001	209	-26473	-29080	-22061	-24933	-17263	-17987	-28464	-27830	-29593	-25574		-396	-27776.5	-23497	-17625	-28147	-27583.5		0.010955	0.76841	0.650022	0.487579	0.77866	0.763071
	68	670.857	24.8	35702	13463	19578	20933	15825	18266	18075	18608	19591	18950	19771	17481		-1231	284	-26362	-29155	-22031	-24933	-17363	-18036	-28497	-27908	-29612	-25481		-473.5	-27758.5	-23482	-17699.5	-28202.5	-27546.5		0.0130989	0.767912	0.649607	0.48964	0.780195	0.762048
	69	680.865	24.9	35687	13404	19392	20952	15829	18191	18026	18599	19445	18857	19758	17340		-1246	225	-26548	-29136	-22027	-25008	-17412	-18045	-28643	-28001	-29625	-25622		-510.5	-27842	-23517.5	-17728.5	-28322	-27623.5		0.0141225	0.770222	0.650589	0.490442	0.783501	0.764178
	70	690.872	25	35759	13388	19329	20771	15767	18142	18021	18518	19548	18759	19578	17264		-1174	209	-26611	-29317	-22089	-25057	-17417	-18126	-28540	-28099	-29805	-25698		-482.5	-27964	-23573	-17771.5	-28319.5	-27751.5		0.0133479	0.773597	0.652125	0.491632	0.783432	0.767719
	71	700.888	25	35778	13499	19271	20707	15650	18058	17911	18407	19419	18716	19568	17148		-1155	320	-26669	-29381	-22206	-25141	-17527	-18237	-28669	-28142	-29815	-25814		-417.5	-28025	-23673.5	-17882	-28405.5	-27814.5		0.0115497	0.775285	0.654905	0.494689	0.785811	0.769462
	72	710.895	25	35774	13468	19299	20576	15620	17978	17791	18440	19304	18677	19402	17152		-1159	289	-26641	-29512	-22236	-25221	-17647	-18204	-28784	-28181	-29981	-25810		-435	-28076.5	-23728.5	-17925.5	-28482.5	-27895.5		0.0120339	0.77671	0.656426	0.495892	0.787941	0.771702
	73	720.903	24.9	35748	13375	19170	20560	15538	17911	17782	18338	19264	18643	19354	17051		-1185	196	-26770	-29528	-22318	-25288	-17656	-18306	-28824	-28215	-30029	-25911		-494.5	-28149	-23803	-17981	-28519.5	-27970		0.0136799	0.778715	0.658487	0.497427	0.788965	0.773763
	74	730.909	24.9	35700	13313	19159	20422	15345	17993	17656	18304	19147	18607	19386	16959		-1233	134	-26781	-29666	-22511	-25206	-17782	-18340	-28941	-28251	-29997	-26003		-549.5	-28223.5	-23858.5	-18061	-28596	-28000		0.0152014	0.780776	0.660023	0.49964	0.791081	0.774593
	75	740.92	24.9	35818	13314	18973	20367	15416	17721	17589	18254	19171	18405	19302	16890		-1115	135	-26967	-29721	-22440	-25478	-17849	-18390	-28917	-28453	-30081	-26072		-490	-28344	-23959	-18119.5	-28685	-28076.5		0.0135554	0.78411	0.662803	0.501259	0.793543	0.77671
	76	750.938	25	35686	13318	18910	20409	15502	17821	17613	18186	19051	18440	19200	16838		-1247	139	-27030	-29679	-22354	-25378	-17825	-18458	-29037	-28418	-30183	-26124		-554	-28354.5	-23866	-18141.5	-28727.5	-28153.5		0.0153259	0.7844	0.66023	0.501867	0.794719	0.77884
	77	760.944	25	35609	13319	18939	20298	15341	17774	17707	18126	18985	18366	19159	16806		-1324	140	-27001	-29790	-22515	-25425	-17731	-18518	-29103	-28492	-30224	-26156		-592	-28395.5	-23970	-18124.5	-28797.5	-28190		0.0163771	0.785534	0.663107	0.501397	0.796655	0.77985
	78	770.956	24.9	35534	13298	18854	20374	15447	17621	17544	18078	18986	18193	18859	16678		-1399	119	-27086	-29714	-22409	-25578	-17894	-18566	-29102	-28665	-30524	-26284		-640	-28400	-23993.5	-18230	-28883.5	-28404		0.017705	0.785659	0.663757	0.504316	0.799035	0.78577
	79	780.962	25	35704	13317	18820	20050	15269	17582	17466	17935	18819	18173	18841	16510		-1229	138	-27120	-30038	-22587	-25617	-17972	-18709	-29269	-28685	-30542	-26452		-545.5	-28579	-24102	-18340.5	-28977	-28497		0.0150907	0.790611	0.666759	0.507372	0.801621	0.788342
	80	790.978	25	35610	13313	18759	20056	15332	17579	17381	17979	18887	18250	19076	16641		-1323	134	-27181	-30032	-22524	-25620	-18057	-18665	-29201	-28608	-30307	-26321		-594.5	-28606.5	-24072	-18361	-28904.5	-28314		0.0164463	0.791372	0.665929	0.50794	0.799615	0.78328
	81	800.985	24.8	35546	13216	18506	20156	15176	17546	17277	17875	18694	17992	18781	16496		-1387	37	-27434	-29932	-22680	-25653	-18161	-18769	-29394	-28866	-30602	-26466		-675	-28683	-24166.5	-18465	-29130	-28534		0.0186732	0.793488	0.668543	0.510817	0.805854	0.789366
	82	810.992	25	35740	13366	18709	19982	15169	17526	17297	17864	18712	18024	18776	16482		-1193	187	-27231	-30106	-22687	-25673	-18141	-18780	-29376	-28834	-30607	-26480		-503	-28668.5	-24180	-18460.5	-29105	-28543.5		0.013915	0.793087	0.668917	0.510692	0.805162	0.789629
	83	821.006	25	35578	13269	18483	20043	15162	17409	17202	17783	18615	17892	18578	16357		-1355	90	-27457	-30045	-22694	-25790	-18236	-18861	-29473	-28966	-30805	-26605		-632.5	-28751	-24242	-18548.5	-29219.5	-28705		0.0174975	0.795369	0.670632	0.513127	0.80833	0.794096
	84	831.012	24.9	35504	13302	18552	19907	15092	17362	17084	17745	18509	17920	18615	16143		-1429	123	-27388	-30181	-22764	-25837	-18354	-18899	-29579	-28938	-30768	-26819		-653	-28784.5	-24300.5	-18626.5	-29258.5	-28793.5		0.0180646	0.796296	0.67225	0.515284	0.809409	0.796545
	85	841.026	25	35445	13274	18315	19802	14923	17152	17054	17612	18489	17793	18496	16254		-1488	95	-27625	-30286	-22933	-26047	-18384	-19032	-29599	-29065	-30887	-26708		-696.5	-28955.5	-24490	-18708	-29332	-28797.5		0.019268	0.801026	0.677493	0.517539	0.811442	0.796655
	86	851.039	25	35531	13230	18327	19784	14996	17158	16944	17556	18387	17567	18356	16240		-1402	51	-27613	-30304	-22860	-26041	-18494	-19088	-29701	-29291	-31027	-26722		-675.5	-28958.5	-24450.5	-18791	-29496	-28874.5		0.0186871	0.801109	0.6764	0.519835	0.815979	0.798786
	87	861.05	24.8	35536	13226	18110	19608	14905	17169	16879	17431	18408	17607	18264	16057		-1397	47	-27830	-30480	-22951	-26030	-18559	-19213	-29680	-29251	-31119	-26905		-675	-29155	-24490.5	-18886	-29465.5	-29012		0.0186732	0.806545	0.677506	0.522463	0.815135	0.802589
	88	871.061	25	35240	13181	18295	19691	14765	17042	16880	17451	18334	17520	18351	16147		-1693	2	-27645	-30397	-23091	-26157	-18558	-19193	-29754	-29338	-31032	-26815		-845.5	-29021	-24624	-18875.5	-29546	-28923.5		0.02339	0.802838	0.6812	0.522173	0.817362	0.800141
	89	881.081	25	35477	13232	18152	19570	14868	17013	16817	17375	18169	17499	18274	15989		-1456	53	-27788	-30518	-22988	-26186	-18621	-19269	-29919	-29359	-31109	-26973		-701.5	-29153	-24587	-18945	-29639	-29041		0.0194063	0.80649	0.680176	0.524095	0.819935	0.803392
	90	891.099	24.8	35249	13123	18127	19430	14686	17010	16811	17401	18091	17538	18081	16030		-1684	-56	-27813	-30658	-23170	-26189	-18627	-19243	-29997	-29320	-31302	-26932		-870	-29235.5	-24679.5	-18935	-29658.5	-29117		0.0240677	0.808772	0.682735	0.523819	0.820474	0.805494
	91	901.114	25	35266	13200	18173	19457	14601	16843	16775	17315	18068	17339	18152	15838		-1667	21	-27767	-30631	-23255	-26356	-18663	-19329	-30020	-29519	-31231	-27124		-823	-29199	-24805.5	-18996	-29769.5	-29177.5		0.0227675	0.807763	0.686221	0.525506	0.823545	0.807168
	92	911.122	25	35240	13250	18178	19370	14711	16871	16605	17174	18071	17309	18070	15818		-1693	71	-27762	-30718	-23145	-26328	-18833	-19470	-30017	-29549	-31313	-27144		-811	-29240	-24736.5	-19151.5	-29783	-29228.5		0.0224355	0.808897	0.684312	0.529808	0.823918	0.808579
	93	921.131	24.9	35414	13185	17916	19358	14587	16953	16705	17223	17833	17375	17940	15819		-1519	6	-28024	-30730	-23269	-26246	-18733	-19421	-30255	-29483	-31443	-27143		-756.5	-29377	-24757.5	-19077	-29869	-29293		0.0209279	0.812687	0.684893	0.527747	0.826297	0.810363
	94	931.148	25	35429	13223	17953	19158	14518	16735	16506	17199	17905	17040	17908	15714		-1504	44	-27987	-30930	-23338	-26464	-18932	-19445	-30183	-29818	-31475	-27248		-730	-29458.5	-24901	-19188.5	-30000.5	-29361.5		0.0201948	0.814941	0.688862	0.530832	0.829935	0.812258
	95	941.161	25	35274	13188	17883	19060	14576	16800	16391	17065	17953	17149	17806	15713		-1659	9	-28057	-31028	-23280	-26399	-19047	-19579	-30135	-29709	-31577	-27249		-825	-29542.5	-24839.5	-19313	-29922	-29413		0.0228228	0.817265	0.687161	0.534276	0.827764	0.813683
	96	951.17	24.8	35441	13206	17878	19204	14470	16600	16617	16960	17736	17205	17845	15641		-1492	27	-28062	-30884	-23386	-26599	-18821	-19684	-30352	-29653	-31538	-27321		-732.5	-29473	-24992.5	-19252.5	-30002.5	-29429.5		0.0202639	0.815342	0.691394	0.532602	0.829991	0.814139
	97	961.183	25	35236	13273	17626	19133	14469	16645	16377	17003	17725	17047	17711	15504		-1697	94	-28314	-30955	-23387	-26554	-19061	-19641	-30363	-29811	-31672	-27458		-801.5	-29634.5	-24970.5	-19351	-30087	-29565		0.0221727	0.81981	0.690785	0.535327	0.832328	0.817888
	98	971.197	25	35493	13142	17769	19012	14441	16682	16303	16969	17560	16999	17578	15485		-1440	-37	-28171	-31076	-23415	-26517	-19135	-19675	-30528	-29859	-31805	-27477		-738.5	-29623.5	-24966	-19405	-30193.5	-29641		0.0204299	0.819506	0.690661	0.536821	0.835274	0.81999
	99	981.215	25	35139	13143	17752	18984	14349	16600	16281	16890	17569	16965	17577	15385		-1794	-36	-28188	-31104	-23507	-26599	-19157	-19754	-30519	-29893	-31806	-27577		-915	-29646	-25053	-19455.5	-30206	-29691.5		0.0253126	0.820128	0.693067	0.538218	0.83562	0.821387
	100	991.227	24.9	35189	13167	17609	18869	14342	16433	16256	16796	17633	16883	17487	15323		-1744	-12	-28331	-31219	-23514	-26766	-19182	-19848	-30455	-29975	-31896	-27639		-878	-29775	-25140	-19515	-30215	-29767.5		0.024289	0.823697	0.695474	0.539864	0.835869	0.82349
	101	1001.23	25	35320	13189	17730	18784	14322	16462	16189	16807	17530	16831	17487	15363		-1613	10	-28210	-31304	-23534	-26737	-19249	-19837	-30558	-30027	-31896	-27599		-801.5	-29757	-25135.5	-19543	-30292.5	-29747.5		0.0221727	0.823199	0.69535	0.540638	0.838013	0.822936
	102	1011.24	25	35131	13061	17580	18851	14156	16426	16125	16754	17524	16802	17376	15196		-1802	-118	-28360	-31237	-23700	-26773	-19313	-19890	-30564	-30056	-32007	-27766		-960	-29798.5	-25236.5	-19601.5	-30310	-29886.5		0.0265575	0.824347	0.698144	0.542257	0.838497	0.826782
	103	1021.27	24.9	35277	13088	17450	18817	14157	16425	15995	16701	17303	16650	17239	15287		-1656	-91	-28490	-31271	-23699	-26774	-19443	-19943	-30785	-30208	-32144	-27675		-873.5	-29880.5	-25236.5	-19693	-30496.5	-29909.5		0.0241645	0.826616	0.698144	0.544788	0.843657	0.827418
	104	1031.28	25	35325	13123	17425	18689	14101	16318	15980	16600	17375	16691	17233	15111		-1608	-56	-28515	-31399	-23755	-26881	-19458	-20044	-30713	-30167	-32150	-27851		-832	-29957	-25318	-19751	-30440	-30000.5		0.0230165	0.828732	0.700398	0.546393	0.842094	0.829935
	105	1041.28	25	35374	13092	17336	18663	14109	16257	15992	16590	17350	16645	17227	15128		-1559	-87	-28604	-31425	-23747	-26942	-19446	-20054	-30738	-30213	-32156	-27834		-823	-30014.5	-25344.5	-19750	-30475.5	-29995		0.0227675	0.830323	0.701131	0.546365	0.843076	0.829783
	106	1051.29	25	35153	13085	17264	18512	14070	16193	15934	16642	17217	16551	17170	15034		-1780	-94	-28676	-31576	-23786	-27006	-19504	-20002	-30871	-30307	-32213	-27928		-937	-30126	-25396	-19753	-30589	-30070.5		0.0259212	0.833407	0.702556	0.546448	0.846216	0.831872
	107	1061.3	25	35261	13124	17244	18589	14103	16150	15845	16517	17251	16467	17155	15129		-1672	-55	-28696	-31499	-23753	-27049	-19593	-20127	-30837	-30391	-32228	-27833		-863.5	-30097.5	-25401	-19860	-30614	-30030.5		0.0238879	0.832619	0.702694	0.549408	0.846907	0.830765
	108	1071.32	25	35184	13111	17253	18363	13991	16211	15900	16448	17111	16403	17069	14994		-1749	-68	-28687	-31725	-23865	-26988	-19538	-20196	-30977	-30455	-32314	-27968		-908.5	-30206	-25426.5	-19867	-30716	-30141		0.0251328	0.83562	0.7034	0.549602	0.849729	0.833822
	109	1081.33	24.8	35140	13108	17270	18466	13957	16124	15706	16463	17187	16378	16943	15009		-1793	-71	-28670	-31622	-23899	-27075	-19732	-20181	-30901	-30480	-32440	-27953		-932	-30146	-25487	-19956.5	-30690.5	-30196.5		0.0257829	0.83396	0.705074	0.552078	0.849023	0.835357
	110	1091.34	25	34971	13048	17059	18425	14012	15976	15789	16423	17063	16251	17016	14829		-1962	-131	-28881	-31663	-23844	-27223	-19649	-20221	-31025	-30607	-32367	-28133		-1046.5	-30272	-25533.5	-19935	-30816	-30250		0.0289504	0.837446	0.70636	0.551483	0.852495	0.836837
	111	1101.36	25.1	35152	13154	17146	18402	13892	15999	15714	16184	16936	16283	16918	14873		-1781	-25	-28794	-31686	-23964	-27200	-19724	-20460	-31152	-30575	-32465	-28089		-903	-30240	-25582	-20092	-30863.5	-30277		0.0249806	0.836561	0.707702	0.555826	0.853809	0.837584
	112	1111.37	24.9	35161	13032	17051	18340	13889	15870	15481	16177	16939	16268	16838	14725		-1772	-147	-28889	-31748	-23967	-27329	-19957	-20467	-31149	-30590	-32545	-28237		-959.5	-30318.5	-25648	-20212	-30869.5	-30391		0.0265437	0.838732	0.709527	0.559146	0.853975	0.840738
	113	1121.4	25	35230	13090	17167	18321	13853	15904	15653	16299	16962	16229	16890	14674		-1703	-89	-28773	-31767	-24003	-27295	-19785	-20345	-31126	-30629	-32493	-28288		-896	-30270	-25649	-20065	-30877.5	-30390.5		0.024787	0.837391	0.709555	0.555079	0.854197	0.840724
	114	1131.4	25.1	35151	13064	17060	18209	13871	15802	15596	16164	16901	16183	16600	14535		-1782	-115	-28880	-31879	-23985	-27397	-19842	-20480	-31187	-30675	-32783	-28427		-948.5	-30379.5	-25691	-20161	-30931	-30605		0.0262393	0.84042	0.710717	0.557735	0.855677	0.846658
	115	1141.41	24.8	35226	13147	17022	18142	13728	15771	15486	16112	16865	16102	16589	14657		-1707	-32	-28918	-31946	-24128	-27428	-19952	-20532	-31223	-30756	-32794	-28305		-869.5	-30432	-25778	-20242	-30989.5	-30549.5		0.0240539	0.841872	0.713124	0.559976	0.857295	0.845123
	116	1151.42	25	35217	13026	16937	18003	13693	15736	15489	16023	16755	16186	16662	14598		-1716	-153	-29003	-32085	-24163	-27463	-19949	-20621	-31333	-30672	-32721	-28364		-934.5	-30544	-25813	-20285	-31002.5	-30542.5		0.0258521	0.844971	0.714092	0.561165	0.857655	0.844929
	117	1161.43	25	35208	13083	16867	18047	13668	15863	15344	16045	16757	16093	16521	14539		-1725	-96	-29073	-32041	-24188	-27336	-20094	-20599	-31331	-30765	-32862	-28423		-910.5	-30557	-25762	-20346.5	-31048	-30642.5		0.0251881	0.84533	0.712681	0.562867	0.858913	0.847696
	118	1171.45	24.8	35199	13032	16886	18015	13712	15682	15353	16063	16773	16005	16547	14636		-1734	-147	-29054	-32073	-24144	-27517	-20085	-20581	-31315	-30853	-32836	-28326		-940.5	-30563.5	-25830.5	-20333	-31084	-30581		0.026018	0.84551	0.714576	0.562493	0.859909	0.845994
	119	1181.47	25	35200	13114	16811	17948	13464	15741	15230	15836	16569	16033	16506	14562		-1733	-65	-29129	-32140	-24392	-27458	-20208	-20808	-31519	-30825	-32877	-28400		-899	-30634.5	-25925	-20508	-31172	-30638.5		0.02487	0.847474	0.71719	0.567334	0.862344	0.847585
	120	1191.48	25	35152	13018	16806	17962	13500	15706	15179	15868	16457	15953	16417	14460		-1781	-161	-29134	-32126	-24356	-27493	-20259	-20776	-31631	-30905	-32966	-28502		-971	-30630	-25924.5	-20517.5	-31268	-30734		0.0268618	0.84735	0.717177	0.567597	0.864999	0.850227
	121	1201.49	24.9	34896	13097	16814	17890	13506	15653	15274	15814	16571	15848	16344	14326		-2037	-82	-29126	-32198	-24350	-27546	-20164	-20830	-31517	-31010	-33039	-28636		-1059.5	-30662	-25948	-20497	-31263.5	-30837.5		0.0293101	0.848235	0.717827	0.56703	0.864875	0.85309
	122	1211.51	25	35147	13122	16730	17947	13376	15507	15126	15815	16558	15830	16430	14421		-1786	-57	-29210	-32141	-24480	-27692	-20312	-20829	-31530	-31028	-32953	-28541		-921.5	-30675.5	-26086	-20570.5	-31279	-30747		0.0254924	0.848608	0.721644	0.569063	0.865304	0.850586
	123	1221.53	25	35117	13128	16638	17894	13347	15476	15218	15786	16401	15764	16282	14315		-1816	-51	-29302	-32194	-24509	-27723	-20220	-20858	-31687	-31094	-33101	-28647		-933.5	-30748	-26116	-20539	-31390.5	-30874		0.0258244	0.850614	0.722474	0.568192	0.868388	0.8541
	124	1231.53	24.9	35126	13039	16424	17804	13431	15410	15123	15759	16387	15589	16192	14302		-1807	-140	-29516	-32284	-24425	-27789	-20315	-20885	-31701	-31269	-33191	-28660		-973.5	-30900	-26107	-20600	-31485	-30925.5		0.026931	0.854819	0.722225	0.569879	0.871003	0.855525
	125	1241.55	24.9	34985	13044	16556	17621	13276	15500	15097	15631	16398	15538	16066	14318		-1948	-135	-29384	-32467	-24580	-27699	-20341	-21013	-31690	-31320	-33317	-28644		-1041.5	-30925.5	-26139.5	-20677	-31505	-30980.5		0.0288121	0.855525	0.723124	0.57201	0.871556	0.857046
	126	1251.56	25	34939	13078	16426	17539	13395	15411	14962	15597	16267	15632	16074	14151		-1994	-101	-29514	-32549	-24461	-27788	-20476	-21047	-31821	-31226	-33309	-28811		-1047.5	-31031.5	-26124.5	-20761.5	-31523.5	-31060		0.0289781	0.858457	0.722709	0.574347	0.872068	0.859245
	127	1261.57	25.1	35016	12957	16531	17610	13339	15205	14837	15435	16275	15498	16034	14142		-1917	-222	-29409	-32478	-24517	-27994	-20601	-21209	-31813	-31360	-33349	-28820		-1069.5	-30943.5	-26255.5	-20905	-31586.5	-31084.5		0.0295867	0.856022	0.726333	0.578317	0.87381	0.859923
	128	1271.59	24.9	34918	13008	16398	17558	13261	15466	14794	15507	16292	15655	15954	14083		-2015	-171	-29542	-32530	-24595	-27733	-20644	-21137	-31796	-31203	-33429	-28879		-1093	-31036	-26164	-20890.5	-31499.5	-31154		0.0302368	0.858581	0.723802	0.577916	0.871404	0.861846
	129	1281.61	25	35118	13059	16342	17587	13200	15278	14805	15504	16170	15520	15952	14068		-1815	-120	-29598	-32501	-24656	-27921	-20633	-21140	-31918	-31338	-33431	-28894		-967.5	-31049.5	-26288.5	-20886.5	-31628	-31162.5		0.026765	0.858955	0.727246	0.577805	0.874959	0.862081
	130	1291.62	25.1	34808	13017	16409	17480	13141	15300	14831	15457	16075	15399	15909	14032		-2125	-162	-29531	-32608	-24715	-27899	-20607	-21187	-32013	-31459	-33474	-28930		-1143.5	-31069.5	-26307	-20897	-31736	-31202		0.0316338	0.859508	0.727758	0.578096	0.877946	0.863174
	131	1301.64	24.9	35148	13058	16317	17427	13204	15166	14796	15408	16104	15438	15908	13947		-1785	-121	-29623	-32661	-24652	-28033	-20642	-21236	-31984	-31420	-33475	-29015		-953	-31142	-26342.5	-20939	-31702	-31245		0.0263638	0.861514	0.72874	0.579257	0.877006	0.864363
	132	1311.65	25	34694	13009	16252	17457	13185	15112	14720	15427	16007	15443	15925	13906		-2239	-170	-29688	-32631	-24671	-28087	-20718	-21217	-32081	-31415	-33458	-29056		-1204.5	-31159.5	-26379	-20967.5	-31748	-31257		0.0333213	0.861998	0.72975	0.580046	0.878278	0.864695
	133	1321.67	25	34805	13051	16253	17337	13157	15008	14656	15291	16013	15305	15774	13863		-2128	-128	-29687	-32751	-24699	-28191	-20782	-21353	-32075	-31553	-33609	-29099		-1128	-31219	-26445	-21067.5	-31814	-31354		0.031205	0.863644	0.731576	0.582812	0.880104	0.867379
	134	1331.68	24.9	34851	12954	16200	17379	13065	15128	14657	15237	15903	15376	15797	13901		-2082	-225	-29740	-32709	-24791	-28071	-20781	-21407	-32185	-31482	-33586	-29061		-1153.5	-31224.5	-26431	-21094	-31833.5	-31323.5		0.0319105	0.863796	0.731188	0.583545	0.880643	0.866535
	135	1341.7	25	34973	12959	16198	17304	13052	14989	14737	15190	16015	15247	15758	13649		-1960	-220	-29742	-32784	-24804	-28210	-20701	-21454	-32073	-31611	-33625	-29313		-1090	-31263	-26507	-21077.5	-31842	-31469		0.0301538	0.864861	0.733291	0.583089	0.880879	0.87056
	136	1351.71	25.1	34866	13002	16120	17277	13058	14918	14604	15211	15704	15170	15609	13793		-2067	-177	-29820	-32811	-24798	-28281	-20834	-21433	-32384	-31688	-33774	-29169		-1122	-31315.5	-26539.5	-21133.5	-32036	-31471.5		0.0310391	0.866313	0.73419	0.584638	0.886245	0.870629
	137	1361.72	24.8	34826	12873	15989	17251	12978	15003	14508	15100	15876	15146	15678	13782		-2107	-306	-29951	-32837	-24878	-28196	-20930	-21544	-32212	-31712	-33705	-29180		-1206.5	-31394	-26537	-21237	-31962	-31442.5		0.0333767	0.868485	0.734121	0.587501	0.884198	0.869827
	138	1371.73	25	34819	12904	16008	17113	13028	14864	14486	15190	15748	15053	15685	13638		-2114	-275	-29932	-32975	-24828	-28335	-20952	-21454	-32340	-31805	-33698	-29324		-1194.5	-31453.5	-26581.5	-21203	-32072.5	-31511		0.0330447	0.870131	0.735352	0.586561	0.887255	0.871722
	139	1381.75	25.1	34877	12964	15901	17085	12830	14905	14485	15038	15671	15106	15521	13556		-2056	-215	-30039	-33003	-25026	-28294	-20953	-21606	-32417	-31752	-33862	-29406		-1135.5	-31521	-26660	-21279.5	-32084.5	-31634		0.0314125	0.871998	0.737524	0.588677	0.887587	0.875124
	140	1391.77	24.9	34819	12963	16048	17089	12940	14789	14331	15051	15641	14920	15585	13566		-2114	-216	-29892	-32999	-24916	-28410	-21107	-21593	-32447	-31938	-33798	-29396		-1165	-31445.5	-26663	-21350	-32192.5	-31597		0.0322286	0.86991	0.737607	0.590627	0.890575	0.874101
	141	1401.78	25	34661	12987	15904	17025	12787	14801	14406	14898	15772	14970	15557	13533		-2272	-192	-30036	-33063	-25069	-28398	-21032	-21746	-32316	-31888	-33826	-29429		-1232	-31549.5	-26733.5	-21389	-32102	-31627.5		0.0340821	0.872787	0.739557	0.591706	0.888071	0.874945
	142	1411.79	25.1	34855	12943	15951	16996	12768	14789	14362	14901	15622	14937	15436	13484		-2078	-236	-29989	-33092	-25088	-28410	-21076	-21743	-32466	-31921	-33947	-29478		-1157	-31540.5	-26749	-21409.5	-32193.5	-31712.5		0.0320073	0.872538	0.739986	0.592273	0.890603	0.877296
	143	1421.8	24.9	34712	12938	15900	16876	12808	14653	14258	14812	15589	14907	15392	13488		-2221	-241	-30040	-33212	-25048	-28546	-21180	-21832	-32499	-31951	-33991	-29474		-1231	-31626	-26797	-21506	-32225	-31732.5		0.0340544	0.874903	0.741313	0.594943	0.891474	0.877849
	144	1431.82	25	34897	12972	15883	16911	12745	14651	14174	14863	15546	14974	15414	13505		-2036	-207	-30057	-33177	-25111	-28548	-21264	-21781	-32542	-31884	-33969	-29457		-1121.5	-31617	-26829.5	-21522.5	-32213	-31713		0.0310252	0.874654	0.742213	0.595399	0.891142	0.87731
	145	1441.83	25	34623	12900	15682	16980	12730	14536	14166	14813	15410	14774	15290	13454		-2310	-279	-30258	-33108	-25126	-28663	-21272	-21831	-32678	-32084	-34093	-29508		-1294.5	-31683	-26894.5	-21551.5	-32381	-31800.5		0.0358111	0.87648	0.744011	0.596202	0.89579	0.879731
	146	1451.85	24.9	34720	12973	15697	16874	12761	14644	14064	14716	15472	14788	15275	13310		-2213	-206	-30243	-33214	-25095	-28555	-21374	-21928	-32616	-32070	-34108	-29652		-1209.5	-31728.5	-26825	-21651	-32343	-31880		0.0334597	0.877739	0.742088	0.598954	0.894738	0.88193
	147	1461.86	24.9	34622	12877	15743	16774	12608	14608	14075	14646	15306	14806	15297	13295		-2311	-302	-30197	-33314	-25248	-28591	-21363	-21998	-32782	-32052	-34086	-29667		-1306.5	-31755.5	-26919.5	-21680.5	-32417	-31876.5		0.0361431	0.878486	0.744702	0.59977	0.896785	0.881833
	148	1471.88	25	34648	12905	15787	16753	12646	14448	14160	14587	15452	14834	15151	13269		-2285	-274	-30153	-33335	-25210	-28751	-21278	-22057	-32636	-32024	-34232	-29693		-1279.5	-31744	-26980.5	-21667.5	-32330	-31962.5		0.0353961	0.878168	0.74639	0.599411	0.894379	0.884212
	149	1481.88	25.1	34734	12912	15587	16633	12612	14408	13952	14536	15325	14783	15117	13211		-2199	-267	-30353	-33455	-25244	-28791	-21486	-22108	-32763	-32075	-34266	-29751		-1233	-31904	-27017.5	-21797	-32419	-32008.5		0.0341098	0.882594	0.747413	0.602993	0.896841	0.885485
	150	1491.9	25	34655	12920	15577	16577	12629	14490	14057	14579	15355	14664	15078	13154		-2278	-259	-30363	-33511	-25227	-28709	-21381	-22065	-32733	-32194	-34305	-29808		-1268.5	-31937	-26968	-21723	-32463.5	-32056.5		0.0350918	0.883507	0.746044	0.600946	0.898072	0.886813
	151	1501.9	25	34457	12790	15553	16715	12494	14395	13897	14498	15368	14657	15093	13130		-2476	-389	-30387	-33373	-25362	-28804	-21541	-22146	-32720	-32201	-34290	-29832		-1432.5	-31880	-27083	-21843.5	-32460.5	-32061		0.0396287	0.88193	0.749225	0.60428	0.897989	0.886937
	152	1511.91	25	34657	12866	15546	16664	12474	14377	13810	14396	15260	14680	14973	13149		-2276	-313	-30394	-33424	-25382	-28822	-21628	-22248	-32828	-32178	-34410	-29813		-1294.5	-31909	-27102	-21938	-32503	-32111.5		0.0358111	0.882732	0.749751	0.606894	0.899165	0.888334
	153	1521.93	24.9	34608	12855	15548	16599	12440	14449	13895	14369	15300	14605	14893	13069		-2325	-324	-30392	-33489	-25416	-28750	-21543	-22275	-32788	-32253	-34490	-29893		-1324.5	-31940.5	-27083	-21909	-32520.5	-32191.5		0.036641	0.883604	0.749225	0.606092	0.899649	0.890547
	154	1531.94	25	34516	12921	15524	16580	12421	14195	13818	14363	15153	14606	15030	13006		-2417	-258	-30416	-33508	-25435	-29004	-21620	-22281	-32935	-32252	-34353	-29956		-1337.5	-31962	-27219.5	-21950.5	-32593.5	-32154.5		0.0370007	0.884198	0.753002	0.60724	0.901668	0.889524
	155	1541.95	25	34611	12903	15417	16515	12457	14270	13778	14346	15079	14571	14831	12935		-2322	-276	-30523	-33573	-25399	-28929	-21660	-22298	-33009	-32287	-34552	-30027		-1299	-32048	-27164	-21979	-32648	-32289.5		0.0359356	0.886577	0.751466	0.608028	0.903176	0.893258
	156	1551.97	24.9	34575	12790	15552	16461	12332	14180	13666	14229	15097	14532	14906	12976		-2358	-389	-30388	-33627	-25524	-29019	-21772	-22415	-32991	-32326	-34477	-29986		-1373.5	-32007.5	-27271.5	-22093.5	-32658.5	-32231.5		0.0379966	0.885457	0.75444	0.611196	0.903466	0.891654
	157	1561.98	25	34643	12751	15423	16528	12362	14112	13693	14266	14997	14363	14775	12955		-2290	-428	-30517	-33560	-25494	-29087	-21745	-22378	-33091	-32495	-34608	-30007		-1359	-32038.5	-27290.5	-22061.5	-32793	-32307.5		0.0375954	0.886315	0.754966	0.61031	0.907187	0.893756
	158	1571.99	25.1	34688	12884	15340	16425	12324	14149	13645	14173	15017	14364	14795	12900		-2245	-295	-30600	-33663	-25532	-29050	-21793	-22471	-33071	-32494	-34588	-30062		-1270	-32131.5	-27291	-22132	-32782.5	-32325		0.0351333	0.888887	0.75498	0.612261	0.906897	0.89424
	159	1582	24.9	34338	12804	15304	16345	12294	14182	13526	14123	14996	14405	14796	12902		-2595	-375	-30636	-33743	-25562	-29017	-21912	-22521	-33092	-32453	-34587	-30060		-1485	-32189.5	-27289.5	-22216.5	-32772.5	-32323.5		0.0410811	0.890492	0.754938	0.614598	0.90662	0.894199
	160	1592.02	25.1	34401	12742	15252	16295	12275	14136	13505	14107	14904	14438	14713	12792		-2532	-437	-30688	-33793	-25581	-29063	-21933	-22537	-33184	-32420	-34670	-30170		-1484.5	-32240.5	-27322	-22235	-32802	-32420		0.0410673	0.891903	0.755837	0.61511	0.907436	0.896868
	161	1602.05	25.1	34580	12828	15244	16254	12284	14129	13463	14122	14887	14244	14620	12813		-2353	-351	-30696	-33834	-25572	-29070	-21975	-22522	-33201	-32614	-34763	-30149		-1352	-32265	-27321	-22248.5	-32907.5	-32456		0.0374018	0.892581	0.755809	0.615484	0.910355	0.897864
	162	1612.05	24.9	34596	12818	15281	16243	12245	14025	13512	13992	14970	14378	14573	12655		-2337	-361	-30659	-33845	-25611	-29174	-21926	-22652	-33118	-32480	-34810	-30307		-1349	-32252	-27392.5	-22289	-32799	-32558.5		0.0373188	0.892221	0.757787	0.616604	0.907353	0.9007
	163	1622.06	25	34440	12794	15162	16191	12126	13997	13444	14035	14877	14131	14658	12800		-2493	-385	-30778	-33897	-25730	-29202	-21994	-22609	-33211	-32727	-34725	-30162		-1439	-32337.5	-27466	-22301.5	-32969	-32443.5		0.0398086	0.894586	0.759821	0.61695	0.912056	0.897519
	164	1632.08	25.1	34687	12737	15216	16103	12140	13942	13422	13974	14678	14154	14482	12649		-2246	-442	-30724	-33985	-25716	-29257	-22016	-22670	-33410	-32704	-34901	-30313		-1344	-32354.5	-27486.5	-22343	-33057	-32607		0.0371805	0.895056	0.760388	0.618098	0.91449	0.902042
	165	1642.09	24.9	34344	12759	15095	16230	12161	14003	13476	13939	14856	14200	14623	12665		-2589	-420	-30845	-33858	-25695	-29196	-21962	-22705	-33232	-32658	-34760	-30297		-1504.5	-32351.5	-27445.5	-22333.5	-32945	-32528.5		0.0416206	0.894973	0.759254	0.617835	0.911392	0.89987
	166	1652.09	25	34575	12784	15100	16088	12010	13943	13286	13926	14855	14156	14541	12615		-2358	-395	-30840	-34000	-25846	-29256	-22152	-22718	-33233	-32702	-34842	-30347		-1376.5	-32420	-27551	-22435	-32967.5	-32594.5		0.0380796	0.896868	0.762172	0.620643	0.912014	0.901696
	167	1662.1	25.1	34456	12789	15024	16080	12060	13789	13284	13820	14650	14103	14521	12633		-2477	-390	-30916	-34008	-25796	-29410	-22154	-22824	-33438	-32755	-34862	-30329		-1433.5	-32462	-27603	-22489	-33096.5	-32595.5		0.0396564	0.89803	0.763611	0.622137	0.915583	0.901723
	168	1672.11	24.9	34474	12790	15078	16092	12038	13841	13248	13736	14710	14015	14412	12537		-2459	-389	-30862	-33996	-25818	-29358	-22190	-22908	-33378	-32843	-34971	-30425		-1424	-32429	-27588	-22549	-33110.5	-32698		0.0393936	0.897117	0.763196	0.623797	0.91597	0.904559
	169	1682.13	25	34505	12706	15040	15969	12058	13827	13147	13794	14727	14088	14460	12568		-2428	-473	-30900	-34119	-25798	-29372	-22291	-22850	-33361	-32770	-34923	-30394		-1450.5	-32509.5	-27585	-22570.5	-33065.5	-32658.5		0.0401267	0.899344	0.763113	0.624391	0.914726	0.903466
	170	1692.15	25	34505	12796	15050	16122	11980	13810	13197	13774	14620	14006	14279	12518		-2428	-383	-30890	-33966	-25876	-29389	-22241	-22870	-33468	-32852	-35104	-30444		-1405.5	-32428	-27632.5	-22555.5	-33160	-32774		0.0388818	0.89709	0.764427	0.623976	0.91734	0.906662
	171	1702.15	25	34288	12898	15002	15997	12008	13754	13174	13665	14649	13892	14367	12500		-2645	-281	-30938	-34091	-25848	-29445	-22264	-22979	-33439	-32966	-35016	-30462		-1463	-32514.5	-27646.5	-22621.5	-33202.5	-32739		0.0404725	0.899483	0.764814	0.625802	0.918516	0.905693
	172	1712.16	25	34432	12766	14984	15981	12006	13802	13041	13648	14692	14027	14306	12465		-2501	-413	-30956	-34107	-25850	-29397	-22397	-22996	-33396	-32831	-35077	-30497		-1457	-32531.5	-27623.5	-22696.5	-33113.5	-32787		0.0403065	0.899953	0.764178	0.627877	0.916053	0.907021
	173	1722.18	25.1	34500	12700	14988	15806	11902	13759	13002	13579	14569	14046	14248	12462		-2433	-479	-30952	-34282	-25954	-29440	-22436	-23065	-33519	-32812	-35135	-30500		-1456	-32617	-27697	-22750.5	-33165.5	-32817.5		0.0402789	0.902318	0.766211	0.629371	0.917492	0.907865
	174	1732.18	24.9	34342	12778	14905	15834	11899	13709	12941	13586	14525	13919	14296	12411		-2591	-401	-31035	-34254	-25957	-29490	-22497	-23058	-33563	-32939	-35087	-30551		-1496	-32644.5	-27723.5	-22777.5	-33251	-32819		0.0413854	0.903079	0.766944	0.630118	0.919857	0.907906
	175	1742.2	24.9	34607	12797	14785	15832	11858	13713	13044	13554	14567	13868	14137	12366		-2326	-382	-31155	-34256	-25998	-29486	-22394	-23090	-33521	-32990	-35246	-30596		-1354	-32705.5	-27742	-22742	-33255.5	-32921		0.0374571	0.904767	0.767456	0.629136	0.919982	0.910728
	176	1752.21	25	34447	12664	14862	15863	11733	13599	12955	13524	14627	13913	14198	12411		-2486	-515	-31078	-34225	-26123	-29600	-22483	-23120	-33461	-32945	-35185	-30551		-1500.5	-32651.5	-27861.5	-22801.5	-33203	-32868		0.0415099	0.903273	0.770762	0.630782	0.918529	0.909262
	177	1762.22	25.1	34445	12759	14779	15742	11771	13587	13008	13676	14474	14005	14133	12383		-2488	-420	-31161	-34346	-26085	-29612	-22430	-22968	-33614	-32853	-35250	-30579		-1454	-32753.5	-27848.5	-22699	-33233.5	-32914.5		0.0402235	0.906094	0.770402	0.627946	0.919373	0.910548
	178	1772.24	25	34251	12741	14700	15698	11710	13613	12864	13633	14423	13870	14086	12351		-2682	-438	-31240	-34390	-26146	-29586	-22574	-23011	-33665	-32988	-35297	-30611		-1560	-32815	-27866	-22792.5	-33326.5	-32954		0.0431559	0.907796	0.770886	0.630533	0.921946	0.911641
	179	1782.26	25	34327	12716	14827	15504	11755	13554	12898	13423	14399	13813	14118	12210		-2606	-463	-31113	-34584	-26101	-29645	-22540	-23221	-33689	-33045	-35265	-30752		-1534.5	-32848.5	-27873	-22880.5	-33367	-33008.5		0.0424505	0.908722	0.77108	0.632967	0.923066	0.913149
	180	1792.28	25.1	34330	12672	14639	15690	11645	13660	12854	13497	14312	13728	14004	12212		-2603	-507	-31301	-34398	-26211	-29539	-22584	-23147	-33776	-33130	-35379	-30750		-1555	-32849.5	-27875	-22865.5	-33453	-33064.5		0.0430176	0.90875	0.771135	0.632552	0.925445	0.914698
	181	1802.29	24.9	34277	12706	14694	15620	11645	13472	12862	13387	14392	13782	13994	12165		-2656	-473	-31246	-34468	-26211	-29727	-22576	-23257	-33696	-33076	-35389	-30797		-1564.5	-32857	-27969	-22916.5	-33386	-33093		0.0432804	0.908958	0.773736	0.633963	0.923592	0.915486
	182	1812.3	25	34297	12745	14653	15608	11765	13513	12934	13338	14333	13763	14055	12144		-2636	-434	-31287	-34480	-26091	-29686	-22504	-23306	-33755	-33095	-35328	-30818		-1535	-32883.5	-27888.5	-22905	-33425	-33073		0.0424643	0.909691	0.771509	0.633645	0.924671	0.914933
	183	1822.31	25.1	34321	12808	14622	15617	11650	13474	12768	13375	14246	13769	13927	12167		-2612	-371	-31318	-34471	-26206	-29725	-22670	-23269	-33842	-33089	-35456	-30795		-1491.5	-32894.5	-27965.5	-22969.5	-33465.5	-33125.5		0.0412609	0.909995	0.773639	0.635429	0.925791	0.916385
	184	1832.32	24.9	34232	12735	14552	15568	11626	13466	12811	13407	14381	13734	13890	12119		-2701	-444	-31388	-34520	-26230	-29733	-22627	-23237	-33707	-33124	-35493	-30843		-1572.5	-32954	-27981.5	-22932	-33415.5	-33168		0.0435017	0.911641	0.774082	0.634392	0.924408	0.917561
	185	1842.33	25	34542	12714	14630	15387	11663	13428	12797	13295	14320	13712	13841	12096		-2391	-465	-31310	-34701	-26193	-29771	-22641	-23349	-33768	-33146	-35542	-30866		-1428	-33005.5	-27982	-22995	-33457	-33204		0.0395043	0.913066	0.774095	0.636135	0.925556	0.918557
	186	1852.35	25.1	34369	12665	14635	15562	11622	13409	12758	13362	14261	13602	13814	11960		-2564	-514	-31305	-34526	-26234	-29790	-22680	-23282	-33827	-33256	-35569	-31002		-1539	-32915.5	-28012	-22981	-33541.5	-33285.5		0.042575	0.910576	0.774925	0.635747	0.927894	0.920812
	187	1862.36	24.9	34371	12591	14519	15435	11554	13463	12643	13284	14190	13527	13837	11989		-2562	-588	-31421	-34653	-26302	-29736	-22795	-23360	-33898	-33331	-35546	-30973		-1575	-33037	-28019	-23077.5	-33614.5	-33259.5		0.0435709	0.913937	0.775119	0.638417	0.929913	0.920092
	188	1872.37	25	34627	12756	14456	15346	11685	13426	12617	13216	14026	13516	13842	12048		-2306	-423	-31484	-34742	-26171	-29773	-22821	-23428	-34062	-33342	-35541	-30914		-1364.5	-33113	-27972	-23124.5	-33702	-33227.5		0.0377476	0.91604	0.773819	0.639717	0.932334	0.919207
	189	1882.38	25.1	34247	12707	14593	15532	11508	13425	12629	13168	14098	13478	13771	11959		-2686	-472	-31347	-34556	-26348	-29774	-22809	-23476	-33990	-33380	-35612	-31003		-1579	-32951.5	-28061	-23142.5	-33685	-33307.5		0.0436815	0.911572	0.776281	0.640215	0.931863	0.92142
	190	1892.4	24.9	34363	12649	14487	15409	11438	13281	12535	13138	14237	13413	13750	11904		-2570	-530	-31453	-34679	-26418	-29918	-22903	-23506	-33851	-33445	-35633	-31058		-1550	-33066	-28168	-23204.5	-33648	-33345.5		0.0428793	0.914739	0.779241	0.64193	0.93084	0.922472
	191	1902.43	25	34585	12682	14486	15301	11501	13243	12545	13126	14061	13446	13699	11810		-2348	-497	-31454	-34787	-26355	-29956	-22893	-23518	-34027	-33412	-35684	-31152		-1422.5	-33120.5	-28155.5	-23205.5	-33719.5	-33418		0.0393521	0.916247	0.778895	0.641958	0.932818	0.924477
	192	1912.45	25.1	34463	12634	14459	15377	11494	13241	12539	13166	14025	13466	13799	11952		-2470	-545	-31481	-34711	-26362	-29958	-22899	-23478	-34063	-33392	-35584	-31010		-1507.5	-33096	-28160	-23188.5	-33727.5	-33297		0.0417036	0.915569	0.77902	0.641488	0.933039	0.92113
	193	1922.47	24.9	34252	12763	14481	15409	11497	13286	12523	13125	14173	13511	13758	11831		-2681	-416	-31459	-34679	-26359	-29913	-22915	-23519	-33915	-33347	-35625	-31131		-1548.5	-33069	-28136	-23217	-33631	-33378		0.0428378	0.914822	0.778356	0.642276	0.93037	0.923371
	194	1932.48	25.1	34510	12760	14417	15227	11459	13179	12474	13151	14039	13322	13645	11843		-2423	-419	-31523	-34861	-26397	-30020	-22964	-23493	-34049	-33536	-35738	-31119		-1421	-33192	-28208.5	-23228.5	-33792.5	-33428.5		0.0393106	0.918225	0.780361	0.642594	0.934837	0.924768
	195	1942.48	25.1	34222	12657	14343	15193	11396	13252	12396	13021	13999	13395	13538	11929		-2711	-522	-31597	-34895	-26460	-29947	-23042	-23623	-34089	-33463	-35845	-31033		-1616.5	-33246	-28203.5	-23332.5	-33776	-33439		0.0447189	0.919719	0.780223	0.645471	0.934381	0.925058
	196	1952.49	24.9	34579	12664	14301	15223	11430	13188	12419	12933	14177	13393	13665	11830		-2354	-515	-31639	-34865	-26426	-30011	-23019	-23711	-33911	-33465	-35718	-31132		-1434.5	-33252	-28218.5	-23365	-33688	-33425		0.0396841	0.919885	0.780638	0.64637	0.931946	0.924671
	197	1962.51	25	34377	12686	14281	15300	11346	13194	12375	12985	13947	13423	13523	11790		-2556	-493	-31659	-34788	-26510	-30005	-23063	-23659	-34141	-33435	-35860	-31172		-1524.5	-33223.5	-28257.5	-23361	-33788	-33516		0.0421738	0.919096	0.781717	0.64626	0.934713	0.927188
	198	1972.52	25	34225	12647	14366	15241	11354	13149	12381	12846	13809	13242	13541	11819		-2708	-532	-31574	-34847	-26502	-30050	-23057	-23798	-34279	-33616	-35842	-31143		-1620	-33210.5	-28276	-23427.5	-33947.5	-33492.5		0.0448158	0.918737	0.782229	0.648099	0.939125	0.926538
	199	1982.54	24.9	34359	12733	14421	15113	11366	13082	12298	12896	13829	13321	13577	11749		-2574	-446	-31519	-34975	-26490	-30117	-23140	-23748	-34259	-33537	-35806	-31213		-1510	-33247	-28303.5	-23444	-33898	-33509.5		0.0417727	0.919747	0.782989	0.648556	0.937756	0.927008
	200	1992.55	25	34506	12647	14266	15108	11333	13096	12320	12941	13774	13348	13416	11643		-2427	-532	-31674	-34980	-26523	-30103	-23118	-23703	-34314	-33510	-35967	-31319		-1479.5	-33327	-28313	-23410.5	-33912	-33643		0.040929	0.92196	0.783252	0.647629	0.938143	0.930702
	201	2002.57	25	34083	12615	14135	15080	11305	13056	12251	12865	13807	13261	13463	11669		-2850	-564	-31805	-35008	-26551	-30143	-23187	-23779	-34281	-33597	-35920	-31293		-1707	-33406.5	-28347	-23483	-33939	-33606.5		0.0472225	0.924159	0.784193	0.649635	0.93889	0.929692
	202	2012.59	25	34059	12532	14115	15068	11297	13112	12342	12884	13825	13131	13525	11634		-2874	-647	-31825	-35020	-26559	-30087	-23096	-23760	-34263	-33727	-35858	-31328		-1760.5	-33422.5	-28323	-23428	-33995	-33593		0.0487026	0.924602	0.783529	0.648113	0.940439	0.929318
	203	2022.6	25	34205	12695	14137	15014	11238	13004	12251	12872	13708	13048	13308	11662		-2728	-484	-31803	-35074	-26618	-30195	-23187	-23772	-34380	-33810	-36075	-31300		-1606	-33438.5	-28406.5	-23479.5	-34095	-33687.5		0.0444285	0.925044	0.785839	0.649538	0.943206	0.931933
	204	2032.61	25	34111	12622	14134	14952	11245	12937	12188	12745	13837	13206	13314	11565		-2822	-557	-31806	-35136	-26611	-30262	-23250	-23899	-34251	-33652	-36069	-31397		-1689.5	-33471	-28436.5	-23574.5	-33951.5	-33733		0.0467384	0.925943	0.786669	0.652166	0.939236	0.933191
	205	2042.63	25	34351	12576	14032	14916	11180	12942	12193	12755	13708	13123	13336	11542		-2582	-603	-31908	-35172	-26676	-30257	-23245	-23889	-34380	-33735	-36047	-31420		-1592.5	-33540	-28466.5	-23567	-34057.5	-33733.5		0.044055	0.927852	0.787499	0.651959	0.942168	0.933205
	206	2052.65	24.9	34201	12618	14127	14963	11230	12960	12133	12701	13668	13122	13327	11533		-2732	-561	-31813	-35125	-26626	-30239	-23305	-23943	-34420	-33736	-36056	-31429		-1646.5	-33469	-28432.5	-23624	-34078	-33742.5		0.0455489	0.925888	0.786558	0.653535	0.942735	0.933454
	207	2062.66	25	34046	12532	13956	14919	11211	12910	12087	12667	13645	13096	13245	11483		-2887	-647	-31984	-35169	-26645	-30289	-23351	-23977	-34443	-33762	-36138	-31479		-1767	-33576.5	-28467	-23664	-34102.5	-33808.5		0.0488824	0.928862	0.787512	0.654642	0.943413	0.93528
	208	2072.68	25.1	34169	12632	13991	14790	11126	12875	12034	12654	13644	12947	13190	11542		-2764	-547	-31949	-35298	-26730	-30324	-23404	-23990	-34444	-33911	-36193	-31420		-1655.5	-33623.5	-28527	-23697	-34177.5	-33806.5		0.0457978	0.930162	0.789172	0.655555	0.945488	0.935225
	209	2082.69	25	34265	12516	14074	14937	11049	12890	12075	12706	13626	13002	13170	11523		-2668	-663	-31866	-35151	-26807	-30309	-23363	-23938	-34462	-33856	-36213	-31439		-1665.5	-33508.5	-28558	-23650.5	-34159	-33826		0.0460745	0.926981	0.79003	0.654269	0.944976	0.935764
	210	2092.72	25	34186	12606	14066	14796	11131	12845	11978	12667	13594	13005	13230	11438		-2747	-573	-31874	-35292	-26725	-30354	-23460	-23977	-34494	-33853	-36153	-31524		-1660	-33583	-28539.5	-23718.5	-34173.5	-33838.5		0.0459223	0.929042	0.789518	0.65615	0.945377	0.93611
	211	2102.73	25.1	34124	12557	13940	14860	11102	12843	12050	12526	13501	12985	13278	11405		-2809	-622	-32000	-35228	-26754	-30356	-23388	-24118	-34587	-33873	-36105	-31557		-1715.5	-33614	-28555	-23753	-34230	-33831		0.0474577	0.929899	0.789947	0.657104	0.94694	0.935902
	212	2112.74	24.9	34213	12520	13925	14763	11108	12759	11914	12601	13528	12904	13174	11419		-2720	-659	-32015	-35325	-26748	-30440	-23524	-24043	-34560	-33954	-36209	-31543		-1689.5	-33670	-28594	-23783.5	-34257	-33876		0.0467384	0.931448	0.791026	0.657948	0.947687	0.937147
	213	2122.75	25	34150	12566	13897	14788	11061	12807	12061	12568	13471	12967	13159	11387		-2783	-613	-32043	-35300	-26795	-30392	-23377	-24076	-34617	-33891	-36224	-31575		-1698	-33671.5	-28593.5	-23726.5	-34254	-33899.5		0.0469736	0.93149	0.791012	0.656371	0.947604	0.937797
	214	2132.77	25.1	34033	12639	13893	14770	11071	12740	11898	12543	13404	12933	13083	11322		-2900	-540	-32047	-35318	-26785	-30459	-23540	-24101	-34684	-33925	-36300	-31640		-1720	-33682.5	-28622	-23820.5	-34304.5	-33970		0.0475822	0.931794	0.7918	0.658971	0.949001	0.939748
	215	2142.78	24.9	34154	12619	13903	14741	11054	12749	11812	12439	13418	12810	13155	11411		-2779	-560	-32037	-35347	-26802	-30450	-23626	-24205	-34670	-34048	-36228	-31551		-1669.5	-33692	-28626	-23915.5	-34359	-33889.5		0.0461851	0.932057	0.791911	0.6616	0.950509	0.937521
	216	2152.79	25	34037	12531	13808	14651	11012	12708	11891	12452	13400	12874	13208	11318		-2896	-648	-32132	-35437	-26844	-30491	-23547	-24192	-34688	-33984	-36175	-31644		-1772	-33784.5	-28667.5	-23869.5	-34336	-33909.5		0.0490207	0.934616	0.793059	0.660327	0.949873	0.938074
	217	2162.81	25.1	33940	12440	13796	14649	11047	12748	11758	12402	13443	12847	12967	11198		-2993	-739	-32144	-35439	-26809	-30451	-23680	-24242	-34645	-34011	-36416	-31764		-1866	-33791.5	-28630	-23961	-34328	-34090		0.0516211	0.93481	0.792022	0.662858	0.949651	0.943067
	218	2172.82	24.9	33964	12476	13821	14695	10885	12675	11816	12344	13447	12782	12974	11190		-2969	-703	-32119	-35393	-26971	-30524	-23622	-24300	-34641	-34076	-36409	-31772		-1836	-33756	-28747.5	-23961	-34358.5	-34090.5		0.0507912	0.933828	0.795272	0.662858	0.950495	0.943081
	219	2182.83	25	34011	12576	13695	14617	10880	12643	11813	12416	13384	12743	12939	11297		-2922	-603	-32245	-35471	-26976	-30556	-23625	-24228	-34704	-34115	-36444	-31665		-1762.5	-33858	-28766	-23926.5	-34409.5	-34054.5		0.0487579	0.936649	0.795784	0.661904	0.951906	0.942085
	220	2192.83	25	34305	12505	13787	14621	10906	12666	11796	12337	13270	12746	12952	11168		-2628	-674	-32153	-35467	-26950	-30533	-23642	-24307	-34818	-34112	-36431	-31794		-1651	-33810	-28741.5	-23974.5	-34465	-34112.5		0.0456733	0.935321	0.795106	0.663232	0.953441	0.94369
	221	2202.84	24.9	34156	12550	13698	14554	10901	12591	11759	12291	13315	12705	12820	11219		-2777	-629	-32242	-35534	-26955	-30608	-23679	-24353	-34773	-34153	-36563	-31743		-1703	-33888	-28781.5	-24016	-34463	-34153		0.0471119	0.937479	0.796213	0.66438	0.953386	0.94481
	222	2212.86	25	34206	12516	13729	14562	10870	12569	11779	12254	13265	12659	12877	11145		-2727	-663	-32211	-35526	-26986	-30630	-23659	-24390	-34823	-34199	-36506	-31817		-1695	-33868.5	-28808	-24024.5	-34511	-34161.5		0.0468906	0.93694	0.796946	0.664615	0.954714	0.945045
	223	2222.87	25	34045	12480	13712	14460	10844	12564	11739	12231	13220	12716	12908	11076		-2888	-699	-32228	-35628	-27012	-30635	-23699	-24413	-34868	-34142	-36475	-31886		-1793.5	-33928	-28823.5	-24056	-34505	-34180.5		0.0496155	0.938586	0.797375	0.665486	0.954548	0.945571
	224	2232.88	24.9	34154	12529	13675	14498	10821	12564	11624	12222	13277	12846	12799	11154		-2779	-650	-32265	-35590	-27035	-30635	-23814	-24422	-34811	-34012	-36584	-31808		-1714.5	-33927.5	-28835	-24118	-34411.5	-34196		0.04743	0.938572	0.797693	0.667202	0.951961	0.946
	225	2242.88	25	34057	12493	13617	14417	10859	12514	11633	12214	13193	12630	12926	11175		-2876	-686	-32323	-35671	-26997	-30685	-23805	-24430	-34895	-34228	-36457	-31787		-1781	-33997	-28841	-24117.5	-34561.5	-34122		0.0492697	0.940495	0.797859	0.667188	0.956111	0.943953
	226	2252.9	25	33971	12526	13610	14376	10839	12526	11653	12178	13205	12599	12796	11245		-2962	-653	-32330	-35712	-27017	-30673	-23785	-24466	-34883	-34259	-36587	-31717		-1807.5	-34021	-28845	-24125.5	-34571	-34152		0.0500028	0.941159	0.797969	0.667409	0.956374	0.944783
	227	2262.92	24.9	34215	12491	13543	14480	10775	12404	11644	12241	13169	12525	12810	11090		-2718	-688	-32397	-35608	-27081	-30795	-23794	-24403	-34919	-34333	-36573	-31872		-1703	-34002.5	-28938	-24098.5	-34626	-34222.5		0.0471119	0.940647	0.800542	0.666662	0.957895	0.946733
	228	2272.93	25	34033	12553	13573	14459	10731	12507	11582	12084	13091	12520	12790	11070		-2900	-626	-32367	-35629	-27125	-30692	-23856	-24560	-34997	-34338	-36593	-31892		-1763	-33998	-28908.5	-24208	-34667.5	-34242.5		0.0487717	0.940522	0.799726	0.669691	0.959043	0.947286
	229	2282.95	25.1	34066	12500	13570	14417	10778	12494	11563	12111	13124	12468	12729	11062		-2867	-679	-32370	-35671	-27078	-30705	-23875	-24533	-34964	-34390	-36654	-31900		-1773	-34020.5	-28891.5	-24204	-34677	-34277		0.0490484	0.941145	0.799256	0.669581	0.959306	0.948241
	230	2292.96	25.1	34101	12617	13631	14331	10741	12425	11576	12082	13079	12552	12719	11081		-2832	-562	-32309	-35757	-27115	-30774	-23862	-24562	-35009	-34306	-36664	-31881		-1697	-34033	-28944.5	-24212	-34657.5	-34272.5		0.0469459	0.941491	0.800722	0.669802	0.958767	0.948116
	231	2302.97	25	34087	12535	13637	14423	10670	12404	11517	12003	13025	12525	12759	11049		-2846	-644	-32303	-35665	-27186	-30795	-23921	-24641	-35063	-34333	-36624	-31913		-1745	-33984	-28990.5	-24281	-34698	-34268.5		0.0482738	0.940135	0.801995	0.671711	0.959887	0.948005
	232	2312.98	25.1	33972	12447	13479	14440	10656	12496	11582	12111	13134	12481	12588	11040		-2961	-732	-32461	-35648	-27200	-30703	-23856	-24533	-34954	-34377	-36795	-31922		-1846.5	-34054.5	-28951.5	-24194.5	-34665.5	-34358.5		0.0510817	0.942085	0.800916	0.669318	0.958988	0.950495
	233	2322.99	25.1	33973	12437	13427	14338	10659	12393	11545	12041	13105	12478	12683	10966		-2960	-742	-32513	-35750	-27197	-30806	-23893	-24603	-34983	-34380	-36700	-31996		-1851	-34131.5	-29001.5	-24248	-34681.5	-34348		0.0512062	0.944215	0.802299	0.670798	0.959431	0.950205
	234	2333	24.9	34002	12498	13349	14244	10732	12426	11587	12085	13020	12490	12612	11048		-2931	-681	-32591	-35844	-27124	-30773	-23851	-24559	-35068	-34368	-36771	-31914		-1806	-34217.5	-28948.5	-24205	-34718	-34342.5		0.0499613	0.946595	0.800833	0.669608	0.96044	0.950053
	235	2343.02	25	33980	12434	13490	14300	10564	12392	11397	11998	12944	12445	12592	10931		-2953	-745	-32450	-35788	-27292	-30807	-24041	-24646	-35144	-34413	-36791	-32031		-1849	-34119	-29049.5	-24343.5	-34778.5	-34411		0.0511508	0.94387	0.803627	0.67344	0.962114	0.951948
	236	2353.02	25.1	33826	12586	13460	14315	10583	12401	11451	12052	13037	12438	12737	10899		-3107	-593	-32480	-35773	-27273	-30798	-23987	-24592	-35051	-34420	-36646	-32063		-1850	-34126.5	-29035.5	-24289.5	-34735.5	-34354.5		0.0511785	0.944077	0.803239	0.671946	0.960925	0.950385
	237	2363.04	25	33882	12487	13356	14202	10669	12268	11504	11958	12903	12464	12641	10885		-3051	-692	-32584	-35886	-27187	-30931	-23934	-24686	-35185	-34394	-36742	-32077		-1871.5	-34235	-29059	-24310	-34789.5	-34409.5		0.0517733	0.947079	0.80389	0.672513	0.962418	0.951906
	238	2373.05	25.1	34098	12542	13333	14197	10509	12293	11455	11953	12945	12336	12607	10934		-2835	-637	-32607	-35891	-27347	-30906	-23983	-24691	-35143	-34522	-36776	-32028		-1736	-34249	-29126.5	-24337	-34832.5	-34402		0.0480248	0.947466	0.805757	0.67326	0.963608	0.951699
	239	2383.06	25.1	33987	12501	13372	14170	10590	12172	11375	11971	12950	12341	12551	10920		-2946	-678	-32568	-35918	-27266	-31027	-24063	-24673	-35138	-34517	-36832	-32042		-1812	-34243	-29146.5	-24368	-34827.5	-34437		0.0501273	0.9473	0.80631	0.674118	0.96347	0.952667
	240	2393.07	24.9	33907	12445	13386	14184	10538	12328	11306	11976	12975	12444	12410	10744		-3026	-734	-32554	-35904	-27318	-30871	-24132	-24668	-35113	-34414	-36973	-32218		-1880	-34229	-29094.5	-24400	-34763.5	-34595.5		0.0520084	0.946913	0.804872	0.675003	0.961699	0.957052
	241	2403.09	25	34052	12458	13300	14204	10534	12299	11314	11916	12949	12284	12444	10736		-2881	-721	-32640	-35884	-27322	-30900	-24124	-24728	-35139	-34574	-36939	-32226		-1801	-34262	-29111	-24426	-34856.5	-34582.5		0.049823	0.947826	0.805328	0.675722	0.964272	0.956692
	242	2413.1	25	33925	12446	13419	14069	10505	12231	11315	11921	12867	12307	12559	10798		-3008	-733	-32521	-36019	-27351	-30968	-24123	-24723	-35221	-34551	-36824	-32164		-1870.5	-34270	-29159.5	-24423	-34886	-34494		0.0517456	0.948047	0.80667	0.675639	0.965088	0.954244
	243	2423.11	24.9	33871	12518	13348	14144	10461	12212	11237	11851	12925	12314	12481	10813		-3062	-661	-32592	-35944	-27395	-30987	-24201	-24793	-35163	-34544	-36902	-32149		-1861.5	-34268	-29191	-24497	-34853.5	-34525.5		0.0514966	0.947992	0.807541	0.677686	0.964189	0.955115
	244	2433.12	25	34041	12448	13337	14089	10574	12159	11330	11838	12857	12235	12456	10846		-2892	-731	-32603	-35999	-27282	-31040	-24108	-24806	-35231	-34623	-36927	-32116		-1811.5	-34301	-29161	-24457	-34927	-34521.5		0.0501134	0.948905	0.806711	0.67658	0.966222	0.955004
	245	2443.13	25.1	33890	12439	13227	14228	10482	12133	11266	11834	12941	12288	12378	10745		-3043	-740	-32713	-35860	-27374	-31066	-24172	-24810	-35147	-34570	-37005	-32217		-1891.5	-34286.5	-29220	-24491	-34858.5	-34611		0.0523265	0.948503	0.808343	0.67752	0.964327	0.95748
	246	2453.15	24.9	33802	12439	13249	14039	10445	12190	11234	11815	12761	12249	12455	10697		-3131	-740	-32691	-36049	-27411	-31009	-24204	-24829	-35327	-34609	-36928	-32265		-1935.5	-34370	-29210	-24516.5	-34968	-34596.5		0.0535438	0.950813	0.808067	0.678226	0.967356	0.957079
	247	2463.16	25.1	33857	12442	13148	14042	10450	12163	11282	11703	12852	12298	12297	10746		-3076	-737	-32792	-36046	-27406	-31036	-24156	-24941	-35236	-34560	-37086	-32216		-1906.5	-34419	-29221	-24548.5	-34898	-34651		0.0527415	0.952169	0.808371	0.679111	0.96542	0.958587
	248	2473.17	25.1	33816	12380	13258	13977	10434	12086	11288	11817	12844	12219	12428	10643		-3117	-799	-32682	-36111	-27422	-31113	-24150	-24827	-35244	-34639	-36955	-32319		-1958	-34396.5	-29267.5	-24488.5	-34941.5	-34637		0.0541662	0.951546	0.809658	0.677451	0.966623	0.9582
	249	2483.18	24.9	33965	12424	13268	14028	10454	12096	11224	11835	12818	12108	12305	10701		-2968	-755	-32672	-36060	-27402	-31103	-24214	-24809	-35270	-34750	-37078	-32261		-1861.5	-34366	-29252.5	-24511.5	-35010	-34669.5		0.0514966	0.950703	0.809243	0.678087	0.968518	0.959099
	250	2493.2	25	33850	12548	13096	13935	10381	12041	11121	11752	12786	12174	12335	10686		-3083	-631	-32844	-36153	-27475	-31158	-24317	-24892	-35302	-34684	-37048	-32276		-1857	-34498.5	-29316.5	-24604.5	-34993	-34662		0.0513721	0.954368	0.811013	0.68066	0.968048	0.958891
	251	2503.22	25.1	33826	12484	13176	14011	10390	12011	11204	11678	12779	12165	12251	10694		-3107	-695	-32764	-36077	-27466	-31188	-24234	-24966	-35309	-34693	-37132	-32268		-1901	-34420.5	-29327	-24600	-35001	-34700		0.0525894	0.95221	0.811304	0.680536	0.968269	0.959942
	252	2513.24	25.1	33774	12398	13089	13838	10466	12085	11153	11680	12693	12208	12326	10645		-3159	-781	-32851	-36250	-27390	-31114	-24285	-24964	-35395	-34650	-37057	-32317		-1970	-34550.5	-29252	-24624.5	-35022.5	-34687		0.0544982	0.955807	0.809229	0.681213	0.968864	0.959583
	253	2523.26	25	33925	12482	13153	13882	10432	11925	11178	11718	12706	12137	12356	10578		-3008	-697	-32787	-36206	-27424	-31274	-24260	-24926	-35382	-34721	-37027	-32384		-1852.5	-34496.5	-29349	-24593	-35051.5	-34705.5		0.0512476	0.954313	0.811912	0.680342	0.969666	0.960095
	254	2533.26	25.1	33852	12430	13075	13993	10258	12109	11064	11671	12624	12133	12307	10586		-3081	-749	-32865	-36095	-27598	-31090	-24374	-24973	-35464	-34725	-37076	-32376		-1915	-34480	-29344	-24673.5	-35094.5	-34726		0.0529767	0.953856	0.811774	0.682569	0.970856	0.960662
	255	2543.28	25	33784	12398	13116	13890	10326	12056	11055	11630	12640	12003	12313	10630		-3149	-781	-32824	-36198	-27530	-31143	-24383	-25014	-35448	-34855	-37070	-32332		-1965	-34511	-29336.5	-24698.5	-35151.5	-34701		0.0543599	0.954714	0.811566	0.68326	0.972433	0.95997
	256	2553.29	25	33832	12415	13046	13830	10366	11990	11052	11553	12611	12023	12290	10582		-3101	-764	-32894	-36258	-27490	-31209	-24386	-25091	-35477	-34835	-37093	-32380		-1932.5	-34576	-29349.5	-24738.5	-35156	-34736.5		0.0534608	0.956512	0.811926	0.684367	0.972557	0.960952
	257	2563.3	25	33735	12462	13078	13873	10316	11868	11092	11676	12514	12056	12171	10502		-3198	-717	-32862	-36215	-27540	-31331	-24346	-24968	-35574	-34802	-37212	-32460		-1957.5	-34538.5	-29435.5	-24657	-35188	-34836		0.0541524	0.955475	0.814305	0.682112	0.973443	0.963705
	258	2573.32	25.1	33848	12385	13110	13907	10191	11970	11004	11547	12557	11967	12174	10560		-3085	-794	-32830	-36181	-27665	-31229	-24434	-25097	-35531	-34891	-37209	-32402		-1939.5	-34505.5	-29447	-24765.5	-35211	-34805.5		0.0536544	0.954562	0.814623	0.685114	0.974079	0.962861
	259	2583.32	25	33732	12404	13064	13831	10281	11925	11029	11574	12580	12085	12185	10449		-3201	-775	-32876	-36257	-27575	-31274	-24409	-25070	-35508	-34773	-37198	-32513		-1988	-34566.5	-29424.5	-24739.5	-35140.5	-34855.5		0.0549961	0.956249	0.814001	0.684395	0.972128	0.964244
	260	2593.34	25	33811	12417	12971	13780	10298	11867	10946	11526	12606	11976	12157	10509		-3122	-762	-32969	-36308	-27558	-31332	-24492	-25118	-35482	-34882	-37226	-32453		-1942	-34638.5	-29445	-24805	-35182	-34839.5		0.0537236	0.958241	0.814568	0.686207	0.973277	0.963802
	261	2603.34	25.1	33894	12326	12845	13750	10298	11970	11010	11509	12542	12017	12038	10459		-3039	-853	-33095	-36338	-27558	-31229	-24428	-25135	-35546	-34841	-37345	-32503		-1946	-34716.5	-29393.5	-24781.5	-35193.5	-34924		0.0538342	0.960399	0.813143	0.685557	0.973595	0.966139
	262	2613.36	24.9	33692	12470	12919	13757	10173	11837	10914	11523	12406	11910	12108	10496		-3241	-709	-33021	-36331	-27683	-31362	-24524	-25121	-35682	-34948	-37275	-32466		-1975	-34676	-29522.5	-24822.5	-35315	-34870.5		0.0546365	0.959279	0.816712	0.686691	0.976956	0.964659
	263	2623.37	25.1	33771	12346	12780	13626	10198	11940	10915	11426	12482	11927	12066	10409		-3162	-833	-33160	-36462	-27658	-31259	-24523	-25218	-35606	-34931	-37317	-32553		-1997.5	-34811	-29458.5	-24870.5	-35268.5	-34935		0.0552589	0.963013	0.814941	0.688019	0.975669	0.966444
	264	2633.39	25.1	33687	12372	12908	13649	10253	11773	10914	11377	12362	11875	12177	10462		-3246	-807	-33032	-36439	-27603	-31426	-24524	-25267	-35726	-34983	-37206	-32500		-2026.5	-34735.5	-29514.5	-24895.5	-35354.5	-34853		0.0560612	0.960925	0.816491	0.68871	0.978049	0.964175
	265	2643.4	24.9	33883	12458	12915	13706	10156	11817	10876	11476	12317	11844	12050	10375		-3050	-721	-33025	-36382	-27700	-31382	-24562	-25168	-35771	-35014	-37333	-32587		-1885.5	-34703.5	-29541	-24865	-35392.5	-34960		0.0521606	0.960039	0.817224	0.687867	0.9791	0.967135
	266	2653.42	25	33658	12331	12784	13665	10182	11748	10876	11308	12387	11956	12042	10458		-3275	-848	-33156	-36423	-27674	-31451	-24562	-25336	-35701	-34902	-37341	-32504		-2061.5	-34789.5	-29562.5	-24949	-35301.5	-34922.5		0.0570294	0.962418	0.817818	0.69019	0.976582	0.966098
	267	2663.42	25.1	33704	12340	12896	13649	10160	11727	10882	11425	12413	11911	11934	10442		-3229	-839	-33044	-36439	-27696	-31472	-24556	-25219	-35675	-34947	-37449	-32520		-2034	-34741.5	-29584	-24887.5	-35311	-34984.5		0.0562687	0.961091	0.818413	0.688489	0.976845	0.967813
	268	2673.44	24.9	33523	12443	12799	13633	10130	11773	10835	11348	12364	11860	11927	10360		-3410	-736	-33141	-36455	-27726	-31426	-24603	-25296	-35724	-34998	-37456	-32602		-2073	-34798	-29576	-24949.5	-35361	-35029		0.0573476	0.962654	0.818192	0.690204	0.978228	0.969044
	269	2683.45	25	33707	12378	12826	13604	10134	11645	10862	11364	12379	11892	12014	10334		-3226	-801	-33114	-36484	-27722	-31554	-24576	-25280	-35709	-34966	-37369	-32628		-2013.5	-34799	-29638	-24928	-35337.5	-34998.5		0.0557016	0.962681	0.819907	0.689609	0.977578	0.9682
	270	2693.47	25	33745	12386	12777	13583	10154	11750	10813	11362	12385	11761	11951	10336		-3188	-793	-33163	-36505	-27702	-31449	-24625	-25282	-35703	-35097	-37432	-32626		-1990.5	-34834	-29575.5	-24953.5	-35400	-35029		0.0550653	0.963649	0.818178	0.690315	0.979307	0.969044
	271	2703.47	24.9	33591	12298	12825	13511	10091	11770	10781	11320	12326	11788	11941	10307		-3342	-881	-33115	-36577	-27765	-31429	-24657	-25324	-35762	-35070	-37442	-32655		-2111.5	-34846	-29597	-24990.5	-35416	-35048.5		0.0584126	0.963981	0.818773	0.691338	0.97975	0.969583
	272	2713.49	25	33666	12364	12737	13520	10162	11559	10780	11351	12247	11721	11917	10318		-3267	-815	-33203	-36568	-27694	-31640	-24658	-25293	-35841	-35137	-37466	-32644		-2041	-34885.5	-29667	-24975.5	-35489	-35055		0.0564623	0.965074	0.820709	0.690923	0.981769	0.969763
	273	2723.52	25.1	33778	12322	12840	13466	10094	11636	10764	11328	12291	11729	11850	10289		-3155	-857	-33100	-36622	-27762	-31563	-24674	-25316	-35797	-35129	-37533	-32673		-2006	-34861	-29662.5	-24995	-35463	-35103		0.0554941	0.964396	0.820585	0.691463	0.98105	0.971091
	274	2733.53	24.9	33713	12360	12743	13636	10081	11603	10695	11198	12215	11696	11963	10312		-3220	-819	-33197	-36452	-27775	-31596	-24743	-25446	-35873	-35162	-37420	-32650		-2019.5	-34824.5	-29685.5	-25094.5	-35517.5	-35035		0.0558675	0.963387	0.821221	0.694215	0.982558	0.96921
	275	2743.55	25	33747	12403	12752	13535	10037	11629	10728	11295	12291	11785	11775	10276		-3186	-776	-33188	-36553	-27819	-31570	-24710	-25349	-35797	-35073	-37608	-32686		-1981	-34870.5	-29694.5	-25029.5	-35435	-35147		0.0548025	0.964659	0.82147	0.692417	0.980276	0.972308
	276	2753.57	25	33576	12328	12710	13409	10024	11600	10714	11210	12314	11670	11888	10199		-3357	-851	-33230	-36679	-27832	-31599	-24724	-25434	-35774	-35188	-37495	-32763		-2104	-34954.5	-29715.5	-25079	-35481	-35129		0.0582052	0.966983	0.822051	0.693787	0.981548	0.97181
	277	2763.59	24.9	33522	12383	12749	13466	10033	11627	10726	11190	12331	11768	11846	10278		-3411	-796	-33191	-36622	-27823	-31572	-24712	-25454	-35757	-35090	-37537	-32684		-2103.5	-34906.5	-29697.5	-25083	-35423.5	-35110.5		0.0581913	0.965655	0.821553	0.693897	0.979957	0.971299
	278	2773.6	25	33732	12355	12627	13410	9923	11640	10706	11144	12225	11645	11832	10219		-3201	-824	-33313	-36678	-27933	-31559	-24732	-25500	-35863	-35213	-37551	-32743		-2012.5	-34995.5	-29746	-25116	-35538	-35147		0.0556739	0.968117	0.822895	0.69481	0.983125	0.972308
	279	2783.62	25	33670	12376	12573	13468	10061	11590	10726	11111	12164	11669	11792	10173		-3263	-803	-33367	-36620	-27795	-31609	-24712	-25533	-35924	-35189	-37591	-32789		-2033	-34993.5	-29702	-25122.5	-35556.5	-35190		0.056241	0.968062	0.821678	0.69499	0.983637	0.973498
	280	2793.63	25.1	33610	12416	12650	13431	9967	11578	10658	11128	12168	11668	11801	10247		-3323	-763	-33290	-36657	-27889	-31621	-24780	-25516	-35920	-35190	-37582	-32715		-2043	-34973.5	-29755	-25148	-35555	-35148.5		0.0565176	0.967509	0.823144	0.695695	0.983595	0.97235
	281	2803.65	25	33639	12413	12608	13353	9998	11530	10615	11085	12167	11635	11825	10171		-3294	-766	-33332	-36735	-27858	-31669	-24823	-25559	-35921	-35223	-37558	-32791		-2030	-35033.5	-29763.5	-25191	-35572	-35174.5		0.056158	0.969168	0.823379	0.696885	0.984066	0.973069
	282	2813.67	25.1	33605	12366	12685	13371	9951	11591	10584	11063	12247	11646	11811	10147		-3328	-813	-33255	-36717	-27905	-31608	-24854	-25581	-35841	-35212	-37572	-32815		-2070.5	-34986	-29756.5	-25217.5	-35526.5	-35193.5		0.0572784	0.967854	0.823185	0.697618	0.982807	0.973595
	283	2823.68	25.1	33713	12386	12560	13423	9892	11542	10588	11031	12079	11547	11726	10171		-3220	-793	-33380	-36665	-27964	-31657	-24850	-25613	-36009	-35311	-37657	-32791		-2006.5	-35022.5	-29810.5	-25231.5	-35660	-35224		0.0555079	0.968864	0.824679	0.698005	0.9865	0.974438
	284	2833.7	24.9	33603	12400	12659	13378	9913	11416	10531	11112	12033	11481	11673	10172		-3330	-779	-33281	-36710	-27943	-31783	-24907	-25532	-36055	-35377	-37710	-32790		-2054.5	-34995.5	-29863	-25219.5	-35716	-35250		0.0568358	0.968117	0.826131	0.697673	0.988049	0.975158
	285	2843.73	25	33549	12334	12562	13272	9954	11475	10561	11037	12116	11576	11657	10102		-3384	-845	-33378	-36816	-27902	-31724	-24877	-25607	-35972	-35282	-37726	-32860		-2114.5	-35097	-29813	-25242	-35627	-35293		0.0584956	0.970925	0.824748	0.698296	0.985587	0.976347
	286	2853.75	25.1	33792	12309	12539	13288	9927	11424	10566	11130	12159	11641	11648	10090		-3141	-870	-33401	-36800	-27929	-31775	-24872	-25514	-35929	-35217	-37735	-32872		-2005.5	-35100.5	-29852	-25193	-35573	-35303.5		0.0554802	0.971022	0.825827	0.69694	0.984093	0.976638
	287	2863.77	24.9	33722	12368	12625	13224	9872	11547	10486	11031	12116	11559	11704	10135		-3211	-811	-33315	-36864	-27984	-31652	-24952	-25613	-35972	-35299	-37679	-32827		-2011	-35089.5	-29818	-25282.5	-35635.5	-35253		0.0556324	0.970718	0.824887	0.699416	0.985822	0.975241
	288	2873.78	25	33787	12325	12553	13263	9854	11545	10437	11021	12129	11551	11649	10082		-3146	-854	-33387	-36825	-28002	-31654	-25001	-25623	-35959	-35307	-37734	-32880		-2000	-35106	-29828	-25312	-35633	-35307		0.0553281	0.971174	0.825163	0.700232	0.985753	0.976735
	289	2883.79	25.1	33829	12357	12526	13281	9909	11437	10526	11033	12135	11573	11618	10027		-3104	-822	-33414	-36807	-27947	-31762	-24912	-25611	-35953	-35285	-37765	-32935		-1963	-35110.5	-29854.5	-25261.5	-35619	-35350		0.0543045	0.971299	0.825896	0.698835	0.985366	0.977924
	290	2893.81	24.9	33544	12425	12500	13171	9826	11433	10414	10905	12009	11540	11589	10064		-3389	-754	-33440	-36917	-28030	-31766	-25024	-25739	-36079	-35318	-37794	-32898		-2071.5	-35178.5	-29898	-25381.5	-35698.5	-35346		0.0573061	0.97318	0.8271	0.702155	0.987565	0.977813
	291	2903.82	25	33590	12280	12542	13190	9822	11365	10331	10968	11966	11437	11682	10032		-3343	-899	-33398	-36898	-28034	-31834	-25107	-25676	-36122	-35421	-37701	-32930		-2121	-35148	-29934	-25391.5	-35771.5	-35315.5		0.0586754	0.972336	0.828096	0.702432	0.989584	0.97697
	292	2913.84	25.1	33455	12297	12472	13124	9833	11365	10412	11012	11953	11367	11652	10012		-3478	-882	-33468	-36964	-28023	-31834	-25026	-25632	-36135	-35491	-37731	-32950		-2180	-35216	-29928.5	-25329	-35813	-35340.5		0.0603076	0.974217	0.827943	0.700703	0.990733	0.977661
	293	2923.86	24.9	33626	12283	12436	13230	9790	11477	10382	10888	11999	11479	11618	9980		-3307	-896	-33504	-36858	-28066	-31722	-25056	-25756	-36089	-35379	-37765	-32982		-2101.5	-35181	-29894	-25406	-35734	-35373.5		0.058136	0.973249	0.826989	0.702833	0.988547	0.978574
	294	2933.88	25	33439	12293	12399	13180	9739	11358	10334	10882	11926	11362	11624	10009		-3494	-886	-33541	-36908	-28117	-31841	-25104	-25762	-36162	-35496	-37759	-32953		-2190	-35224.5	-29979	-25433	-35829	-35356		0.0605843	0.974452	0.82934	0.70358	0.991175	0.97809
	295	2943.89	25.1	33648	12202	12417	13163	9787	11271	10376	10935	11969	11395	11580	9967		-3285	-977	-33523	-36925	-28069	-31928	-25062	-25709	-36119	-35463	-37803	-32995		-2131	-35224	-29998.5	-25385.5	-35791	-35399		0.0589521	0.974438	0.82988	0.702266	0.990124	0.97928
	296	2953.91	24.9	33566	12184	12413	13153	9809	11261	10296	10819	11871	11402	11441	9913		-3367	-995	-33527	-36935	-28047	-31938	-25142	-25825	-36217	-35456	-37942	-33049		-2181	-35231	-29992.5	-25483.5	-35836.5	-35495.5		0.0603353	0.974632	0.829714	0.704977	0.991383	0.981949
	297	2963.93	25.1	33348	12359	12412	13047	9727	11256	10329	10823	11962	11409	11514	9874		-3585	-820	-33528	-37041	-28129	-31943	-25109	-25821	-36126	-35449	-37869	-33088		-2202.5	-35284.5	-30036	-25465	-35787.5	-35478.5		0.0609301	0.976112	0.830917	0.704465	0.990027	0.981479
	298	2973.95	25.1	33293	12299	12429	13086	9750	11247	10358	10778	11915	11299	11532	9831		-3640	-880	-33511	-37002	-28106	-31952	-25080	-25866	-36173	-35559	-37851	-33131		-2260	-35256.5	-30029	-25473	-35866	-35491		0.0625207	0.975338	0.830724	0.704686	0.992199	0.981825
	299	2983.96	24.9	33233	12268	12310	13013	9711	11315	10320	10879	11837	11332	11484	9954		-3700	-911	-33630	-37075	-28145	-31884	-25118	-25765	-36251	-35526	-37899	-33008		-2305.5	-35352.5	-30014.5	-25441.5	-35888.5	-35453.5		0.0637795	0.977993	0.830323	0.703815	0.992821	0.980787
	300	2993.98	25	33269	12383	12296	13061	9711	11235	10252	10801	11869	11324	11464	9879		-3664	-796	-33644	-37027	-28145	-31964	-25186	-25843	-36219	-35534	-37919	-33083		-2230	-35335.5	-30054.5	-25514.5	-35876.5	-35501		0.0616908	0.977523	0.831429	0.705834	0.992489	0.982101
	301	3003.99	25.1	33196	12310	12366	13011	9771	11267	10250	10740	11860	11329	11429	9935		-3737	-869	-33574	-37077	-28085	-31932	-25188	-25904	-36228	-35529	-37954	-33027		-2303	-35325.5	-30008.5	-25546	-35878.5	-35490.5		0.0637103	0.977246	0.830157	0.706706	0.992545	0.981811
	302	3014.01	25	33424	12279	12343	13140	9698	11234	10310	10803	11894	11272	11496	9847		-3509	-900	-33597	-36948	-28158	-31965	-25128	-25841	-36194	-35586	-37887	-33115		-2204.5	-35272.5	-30061.5	-25484.5	-35890	-35501		0.0609854	0.97578	0.831623	0.705004	0.992863	0.982101
	303	3024.01	25	33232	12252	12260	13013	9696	11207	10284	10706	11803	11237	11517	9819		-3701	-927	-33680	-37075	-28160	-31992	-25154	-25938	-36285	-35621	-37866	-33143		-2314	-35377.5	-30076	-25546	-35953	-35504.5		0.0640146	0.978685	0.832024	0.706706	0.994606	0.982198
	304	3034.02	25.1	32932	12315	12245	13023	9670	11201	10355	10781	11835	11328	11481	9881		-4001	-864	-33695	-37065	-28186	-31998	-25083	-25863	-36253	-35530	-37902	-33081		-2432.5	-35380	-30092	-25473	-35891.5	-35491.5		0.0672928	0.978754	0.832467	0.704686	0.992904	0.981839
	305	3044.04	25	32954	12262	12230	12934	9691	11242	10269	10718	11829	11207	11422	9793		-3979	-917	-33710	-37154	-28165	-31957	-25169	-25926	-36259	-35651	-37961	-33169		-2448	-35432	-30061	-25547.5	-35955	-35565		0.0677216	0.980193	0.831609	0.706747	0.994661	0.983872
	306	3054.06	25	32869	12280	12236	12999	9626	11102	10238	10738	11809	11277	11327	9854		-4064	-899	-33704	-37089	-28230	-32097	-25200	-25906	-36279	-35581	-38056	-33108		-2481.5	-35396.5	-30163.5	-25553	-35930	-35582		0.0686483	0.97921	0.834445	0.706899	0.993969	0.984342
	307	3064.07	25	32897	12247	12169	13035	9603	11103	10148	10720	11823	11265	11284	9786		-4036	-932	-33771	-37053	-28253	-32096	-25290	-25924	-36265	-35593	-38099	-33176		-2484	-35412	-30174.5	-25607	-35929	-35637.5		0.0687175	0.979639	0.834749	0.708393	0.993942	0.985878
	308	3074.07	25.1	32702	12262	12128	12878	9591	11129	10217	10807	11783	11231	11341	9870		-4231	-917	-33812	-37210	-28265	-32070	-25221	-25837	-36305	-35627	-38042	-33092		-2574	-35511	-30167.5	-25529	-35966	-35567		0.0712073	0.982378	0.834555	0.706235	0.994965	0.983927
	309	3084.09	25	32793	12248	12187	12805	9669	11147	10156	10635	11827	11150	11381	9737		-4140	-931	-33753	-37283	-28187	-32052	-25282	-26009	-36261	-35708	-38002	-33225		-2535.5	-35518	-30119.5	-25645.5	-35984.5	-35613.5		0.0701422	0.982572	0.833227	0.709458	0.995477	0.985214
	310	3094.1	25.1	32748	12265	12229	12952	9508	11114	10113	10664	11675	11167	11223	9778		-4185	-914	-33711	-37136	-28348	-32085	-25325	-25980	-36413	-35691	-38160	-33184		-2549.5	-35423.5	-30216.5	-25652.5	-36052	-35672		0.0705295	0.979957	0.835911	0.709652	0.997344	0.986832
	311	3104.12	25.1	32862	12249	12115	12849	9615	11183	10172	10661	11618	11211	11305	9834		-4071	-930	-33825	-37239	-28241	-32016	-25266	-25983	-36470	-35647	-38078	-33128		-2500.5	-35532	-30128.5	-25624.5	-36058.5	-35603		0.069174	0.982959	0.833476	0.708877	0.997524	0.984923
	312	3114.12	24.9	32830	12174	12069	12851	9585	11146	10140	10540	11660	11140	11280	9715		-4103	-1005	-33871	-37237	-28271	-32053	-25298	-26104	-36428	-35718	-38103	-33247		-2554	-35554	-30162	-25701	-36073	-35675		0.070654	0.983568	0.834403	0.710994	0.997925	0.986915
	313	3124.14	25	32729	12125	12139	12866	9514	11086	10093	10670	11610	11167	11239	9814		-4204	-1054	-33801	-37222	-28342	-32113	-25345	-25974	-36478	-35691	-38144	-33148		-2629	-35511.5	-30227.5	-25659.5	-36084.5	-35646		0.0727288	0.982392	0.836215	0.709846	0.998243	0.986113
	314	3134.16	25.1	32744	12252	12170	12869	9469	10996	10060	10535	11672	11135	11300	9744		-4189	-927	-33770	-37219	-28387	-32203	-25378	-26109	-36416	-35723	-38083	-33218		-2558	-35494.5	-30295	-25743.5	-36069.5	-35650.5		0.0707646	0.981922	0.838082	0.712169	0.997828	0.986237
	315	3144.16	24.9	32774	12196	12172	12778	9530	11026	10123	10518	11485	11041	11283	9704		-4159	-983	-33768	-37310	-28326	-32173	-25315	-26126	-36603	-35817	-38100	-33258		-2571	-35539	-30249.5	-25720.5	-36210	-35679		0.0711243	0.983153	0.836824	0.711533	1.00172	0.987026
	316	3154.18	25	32794	12271	12053	12746	9525	11087	10043	10557	11583	11077	11284	9724		-4139	-908	-33887	-37342	-28331	-32112	-25395	-26087	-36505	-35781	-38099	-33238		-2523.5	-35614.5	-30221.5	-25741	-36143	-35668.5		0.0698102	0.985241	0.836049	0.7121	0.999862	0.986735
	317	3164.2	25.1	32616	12193	12074	12737	9492	10973	10020	10540	11596	11181	11153	9635		-4317	-986	-33866	-37351	-28364	-32226	-25418	-26104	-36492	-35677	-38230	-33327		-2651.5	-35608.5	-30295	-25761	-36084.5	-35778.5		0.0733512	0.985075	0.838082	0.712654	0.998243	0.989778
	318	3174.21	24.9	32721	12204	12068	12689	9406	11050	9953	10545	11638	11104	11156	9722		-4212	-975	-33872	-37399	-28450	-32149	-25485	-26099	-36450	-35754	-38227	-33240		-2593.5	-35635.5	-30299.5	-25792	-36102	-35733.5		0.0717467	0.985822	0.838207	0.713511	0.998727	0.988533
	319	3184.22	25.1	32850	12230	12154	12868	9479	10955	10017	10518	11504	11017	11151	9700		-4083	-949	-33786	-37220	-28377	-32244	-25421	-26126	-36584	-35841	-38232	-33262		-2516	-35503	-30310.5	-25773.5	-36212.5	-35747		0.0696027	0.982157	0.838511	0.712999	1.00178	0.988907
	320	3194.24	25	33149	12238	12108	12717	9426	11031	9950	10435	11546	11076	11190	9635		-3784	-941	-33832	-37371	-28430	-32168	-25488	-26209	-36542	-35782	-38193	-33327		-2362.5	-35601.5	-30299	-25848.5	-36162	-35760		0.0653563	0.984882	0.838193	0.715074	1.00039	0.989266
	321	3204.26	24.9	32880	12310	12094	12598	9511	11034	9998	10481	11557	11071	11148	9678		-4053	-869	-33846	-37490	-28345	-32165	-25440	-26163	-36531	-35787	-38235	-33284		-2461	-35668	-30255	-25801.5	-36159	-35759.5		0.0680812	0.986721	0.836976	0.713774	1.0003	0.989253
	322	3214.26	25	32771	12186	12063	12751	9463	10996	10018	10467	11534	11058	11167	9649		-4162	-993	-33877	-37337	-28393	-32203	-25420	-26177	-36554	-35800	-38216	-33313		-2577.5	-35607	-30298	-25798.5	-36177	-35764.5		0.0713041	0.985034	0.838165	0.713691	1.0008	0.989391
	323	3224.27	25.1	32956	12201	12079	12666	9454	10935	9979	10434	11552	11010	11027	9560		-3977	-978	-33861	-37422	-28402	-32264	-25459	-26210	-36536	-35848	-38356	-33402		-2477.5	-35641.5	-30333	-25834.5	-36192	-35879		0.0685377	0.985988	0.839134	0.714687	1.00122	0.992558
	324	3234.29	24.9	32887	12233	12061	12618	9470	10979	9997	10521	11518	11005	11140	9631		-4046	-946	-33879	-37470	-28386	-32220	-25441	-26123	-36570	-35853	-38243	-33331		-2496	-35674.5	-30303	-25782	-36211.5	-35787		0.0690495	0.986901	0.838304	0.713234	1.00176	0.990013
	325	3244.3	25	32785	12162	11994	12639	9393	10897	9994	10440	11543	10883	11077	9606		-4148	-1017	-33946	-37449	-28463	-32302	-25444	-26204	-36545	-35975	-38306	-33356		-2582.5	-35697.5	-30382.5	-25824	-36260	-35831		0.0714424	0.987537	0.840503	0.714396	1.0031	0.99123
	326	3254.32	25.1	32687	12158	11917	12685	9437	10897	10028	10395	11530	10956	11143	9662		-4246	-1021	-34023	-37403	-28419	-32302	-25410	-26249	-36558	-35902	-38240	-33300		-2633.5	-35713	-30360.5	-25829.5	-36230	-35770		0.0728533	0.987966	0.839894	0.714549	1.00227	0.989543
	327	3264.33	24.9	32725	12213	11924	12565	9381	10921	9846	10356	11489	10918	11152	9573		-4208	-966	-34016	-37523	-28475	-32278	-25592	-26288	-36599	-35940	-38231	-33389		-2587	-35769.5	-30376.5	-25940	-36269.5	-35810		0.0715669	0.989529	0.840337	0.717605	1.00336	0.99065
	328	3274.36	25	32583	12209	11969	12616	9340	10953	9905	10382	11436	10969	11001	9501		-4350	-970	-33971	-37472	-28516	-32246	-25533	-26262	-36652	-35889	-38382	-33461		-2660	-35721.5	-30381	-25897.5	-36270.5	-35921.5		0.0735864	0.988201	0.840461	0.71643	1.00339	0.993734
	329	3284.37	25.1	32650	12247	11929	12582	9427	10912	9963	10384	11434	11012	11040	9488		-4283	-932	-34011	-37506	-28429	-32287	-25475	-26260	-36654	-35846	-38343	-33474		-2607.5	-35758.5	-30358	-25867.5	-36250	-35908.5		0.072134	0.989225	0.839825	0.7156	1.00282	0.993374
	330	3294.38	25.1	32701	12269	11994	12591	9422	10880	9928	10390	11511	10903	11084	9592		-4232	-910	-33946	-37497	-28434	-32319	-25510	-26254	-36577	-35955	-38299	-33370		-2571	-35721.5	-30376.5	-25882	-36266	-35834.5		0.0711243	0.988201	0.840337	0.716001	1.00326	0.991327
	331	3304.4	25	32683	12244	11823	12669	9321	10885	9851	10397	11414	10974	11053	9618		-4250	-935	-34117	-37419	-28535	-32314	-25587	-26247	-36674	-35884	-38330	-33344		-2592.5	-35768	-30424.5	-25917	-36279	-35837		0.071719	0.989488	0.841665	0.716969	1.00362	0.991396
	332	3314.41	25	32899	12211	11856	12610	9338	10872	9829	10315	11305	10943	11079	9460		-4034	-968	-34084	-37478	-28518	-32327	-25609	-26329	-36783	-35915	-38304	-33502		-2501	-35781	-30422.5	-25969	-36349	-35903		0.0691878	0.989847	0.841609	0.718408	1.00556	0.993222
	333	3324.42	25	32730	12191	11933	12606	9374	10840	9831	10285	11347	10818	11073	9541		-4203	-988	-34007	-37482	-28482	-32359	-25607	-26359	-36741	-36040	-38310	-33421		-2595.5	-35744.5	-30420.5	-25983	-36390.5	-35865.5		0.071802	0.988838	0.841554	0.718795	1.00671	0.992185
	334	3334.44	24.9	32701	12310	11887	12554	9349	10788	9861	10332	11434	10857	11073	9500		-4232	-869	-34053	-37534	-28507	-32411	-25577	-26312	-36654	-36001	-38310	-33462		-2550.5	-35793.5	-30459	-25944.5	-36327.5	-35886		0.0705572	0.990193	0.842619	0.71773	1.00497	0.992752
	335	3344.46	25	32750	12130	11887	12581	9269	10854	9866	10422	11470	10868	10972	9510		-4183	-1049	-34053	-37507	-28587	-32345	-25572	-26222	-36618	-35990	-38411	-33452		-2616	-35780	-30466	-25897	-36304	-35931.5		0.0723691	0.98982	0.842813	0.716416	1.00432	0.994011
	336	3354.47	25.1	32832	12130	11880	12557	9292	10758	9793	10237	11314	10840	10996	9530		-4101	-1049	-34060	-37531	-28564	-32441	-25645	-26407	-36774	-36018	-38387	-33432		-2575	-35795.5	-30502.5	-26026	-36396	-35909.5		0.0712349	0.990248	0.843823	0.719985	1.00686	0.993402
	337	3364.48	25	32738	12229	11817	12567	9297	10810	9822	10268	11365	10812	10977	9428		-4195	-950	-34123	-37521	-28559	-32389	-25616	-26376	-36723	-36046	-38406	-33534		-2572.5	-35822	-30474	-25996	-36384.5	-35970		0.0711658	0.990982	0.843034	0.719155	1.00654	0.995076
	338	3374.5	25.1	32859	12183	11917	12483	9363	10766	9770	10273	11309	10846	10951	9416		-4074	-996	-34023	-37605	-28493	-32433	-25668	-26371	-36779	-36012	-38432	-33546		-2535	-35814	-30463	-26019.5	-36395.5	-35989		0.0701284	0.99076	0.84273	0.719805	1.00685	0.995601
	339	3384.52	25.1	32840	12241	11832	12572	9274	10755	9781	10252	11327	10904	10945	9513		-4093	-938	-34108	-37516	-28582	-32444	-25657	-26392	-36761	-35954	-38438	-33449		-2515.5	-35812	-30513	-26024.5	-36357.5	-35943.5		0.0695889	0.990705	0.844113	0.719943	1.0058	0.994343
	340	3394.53	24.9	32702	12207	11770	12399	9313	10709	9716	10243	11337	10822	10954	9504		-4231	-972	-34170	-37689	-28543	-32490	-25722	-26401	-36751	-36036	-38429	-33458		-2601.5	-35929.5	-30516.5	-26061.5	-36393.5	-35943.5		0.071968	0.993955	0.84421	0.720967	1.00679	0.994343
	341	3404.54	25.1	32759	12284	11817	12560	9300	10794	9745	10258	11276	10789	10898	9471		-4174	-895	-34123	-37528	-28556	-32405	-25693	-26386	-36812	-36069	-38485	-33491		-2534.5	-35825.5	-30480.5	-26039.5	-36440.5	-35988		0.0701145	0.991078	0.843214	0.720358	1.00809	0.995574
	342	3414.57	25.1	32700	12224	11771	12476	9321	10750	9710	10252	11292	10800	10855	9403		-4233	-955	-34169	-37612	-28535	-32449	-25728	-26392	-36796	-36058	-38528	-33559		-2594	-35890.5	-30492	-26060	-36427	-36043.5		0.0717605	0.992877	0.843532	0.720925	1.00772	0.997109
	343	3424.58	24.9	32779	12068	11762	12416	9300	10778	9762	10163	11204	10710	10921	9353		-4154	-1111	-34178	-37672	-28556	-32421	-25676	-26481	-36884	-36148	-38462	-33609		-2632.5	-35925	-30488.5	-26078.5	-36516	-36035.5		0.0728256	0.993831	0.843435	0.721437	1.01018	0.996888
	344	3434.59	25	32673	12129	11703	12336	9249	10676	9753	10128	11290	10764	10911	9365		-4260	-1050	-34237	-37752	-28607	-32523	-25685	-26516	-36798	-36094	-38472	-33597		-2655	-35994.5	-30565	-26100.5	-36446	-36034.5		0.073448	0.995754	0.845552	0.722045	1.00824	0.99686
	345	3444.61	25.1	32838	12180	11857	12449	9267	10740	9674	10144	11261	10748	10798	9404		-4095	-999	-34083	-37639	-28589	-32459	-25764	-26500	-36827	-36110	-38585	-33558		-2547	-35861	-30524	-26132	-36468.5	-36071.5		0.0704603	0.99206	0.844417	0.722917	1.00887	0.997884
	346	3454.62	24.9	32667	12165	11777	12537	9188	10734	9703	10134	11223	10769	10873	9377		-4266	-1014	-34163	-37551	-28668	-32465	-25735	-26510	-36865	-36089	-38510	-33585		-2640	-35857	-30566.5	-26122.5	-36477	-36047.5		0.0730331	0.99195	0.845593	0.722654	1.0091	0.99722
	347	3464.63	25	32686	12132	11790	12361	9225	10593	9685	10145	11241	10724	10729	9445		-4247	-1047	-34150	-37727	-28631	-32606	-25753	-26499	-36847	-36134	-38654	-33517		-2647	-35938.5	-30618.5	-26126	-36490.5	-36085.5		0.0732267	0.994204	0.847032	0.722751	1.00947	0.998271
	348	3474.65	25.1	32902	12172	11719	12314	9176	10669	9760	10099	11179	10725	10837	9344		-4031	-1007	-34221	-37774	-28680	-32530	-25678	-26545	-36909	-36133	-38546	-33618		-2519	-35997.5	-30605	-26111.5	-36521	-36082		0.0696857	0.995837	0.846658	0.72235	1.01032	0.998174
	349	3484.65	24.9	32748	12244	11767	12265	9175	10653	9595	10119	11154	10645	10823	9320		-4185	-935	-34173	-37823	-28681	-32546	-25843	-26525	-36934	-36213	-38560	-33642		-2560	-35998	-30613.5	-26184	-36573.5	-36101		0.07082	0.99585	0.846893	0.724355	1.01177	0.9987
	350	3494.66	25	32620	12117	11663	12398	9224	10691	9588	10050	11217	10648	10763	9304		-4313	-1062	-34277	-37690	-28632	-32508	-25850	-26594	-36871	-36210	-38620	-33658		-2687.5	-35983.5	-30570	-26222	-36540.5	-36139		0.0743471	0.995449	0.84569	0.725407	1.01086	0.999751
	351	3504.67	25.1	32697	12176	11657	12401	9154	10578	9636	10121	11196	10767	10847	9316		-4236	-1003	-34283	-37687	-28702	-32621	-25802	-26523	-36892	-36091	-38536	-33646		-2619.5	-35985	-30661.5	-26162.5	-36491.5	-36091		0.072466	0.995491	0.848221	0.723761	1.0095	0.998423
	352	3514.68	25.1	32864	12206	11697	12272	9199	10651	9623	10075	11215	10678	10817	9375		-4069	-973	-34243	-37816	-28657	-32548	-25815	-26569	-36873	-36180	-38566	-33587		-2521	-36029.5	-30602.5	-26192	-36526.5	-36076.5		0.0697411	0.996722	0.846589	0.724577	1.01047	0.998022
	353	3524.7	25	32941	12187	11715	12318	9210	10693	9601	10102	11176	10661	10804	9345		-3992	-992	-34225	-37770	-28646	-32506	-25837	-26542	-36912	-36197	-38579	-33617		-2492	-35997.5	-30576	-26189.5	-36554.5	-36098		0.0689388	0.995837	0.845856	0.724508	1.01125	0.998617
	354	3534.7	25.1	32526	12246	11657	12299	9140	10612	9593	9967	11122	10495	10727	9318		-4407	-933	-34283	-37789	-28716	-32587	-25845	-26677	-36966	-36363	-38656	-33644		-2670	-36036	-30651.5	-26261	-36664.5	-36150		0.073863	0.996902	0.847945	0.726486	1.01429	1.00006
	355	3544.71	25	32622	12118	11673	12293	9154	10609	9625	10042	11263	10633	10659	9279		-4311	-1061	-34267	-37795	-28702	-32590	-25813	-26602	-36825	-36225	-38724	-33683		-2686	-36031	-30646	-26207.5	-36525	-36203.5		0.0743056	0.996763	0.847792	0.725006	1.01043	1.00154
	356	3554.72	25	32564	12098	11676	12399	9099	10604	9529	9986	11144	10698	10777	9204		-4369	-1081	-34264	-37689	-28757	-32595	-25909	-26658	-36944	-36160	-38606	-33758		-2725	-35976.5	-30676	-26283.5	-36552	-36182		0.0753845	0.995256	0.848622	0.727108	1.01118	1.00094
	357	3564.72	25.1	32729	12117	11687	12188	9173	10528	9552	9972	11095	10541	10711	9307		-4204	-1062	-34253	-37900	-28683	-32671	-25886	-26672	-36993	-36317	-38672	-33655		-2633	-36076.5	-30677	-26279	-36655	-36163.5		0.0728394	0.998022	0.84865	0.726984	1.01403	1.00043
	358	3574.73	25.1	32645	12132	11631	12243	9036	10589	9451	9990	11109	10548	10668	9308		-4288	-1047	-34309	-37845	-28820	-32610	-25987	-26654	-36979	-36310	-38715	-33654		-2667.5	-36077	-30715	-26320.5	-36644.5	-36184.5		0.0737938	0.998036	0.849701	0.728132	1.01374	1.00101
	359	3584.74	25	32533	12157	11621	12304	9086	10569	9614	9976	11066	10624	10631	9270		-4400	-1022	-34319	-37784	-28770	-32630	-25824	-26668	-37022	-36234	-38752	-33692		-2711	-36051.5	-30700	-26246	-36628	-36222		0.0749972	0.99733	0.849286	0.726071	1.01328	1.00205
	360	3594.75	25	32470	12134	11538	12194	9118	10459	9470	9974	11094	10564	10694	9286		-4463	-1045	-34402	-37894	-28738	-32740	-25968	-26670	-36994	-36294	-38689	-33676		-2754	-36148	-30739	-26319	-36644	-36182.5		0.0761868	1	0.850365	0.72809	1.01372	1.00095
Set #3
Measuring Time	2024-03-26 17:48:16																Background substracted													Mean of technical duplicates							Normalized against UPF1-Hel
	Cycle Nr.	Time [s]	Temp. [°C]	no protein		UPF1-Hel		SLBPfl 1x		SLBP fl 3x		SLBP RBD 1x		SLBP RBD 3x			no protein		UPF1-Hel		SLBPfl 1x		SLBP fl 3x		SLBP RBD 1x		SLBP RBD 3x			no protein	UPF1-Hel	SLBPfl 1x	SLBPfl 3x	SLBP RBD 1x	SLBP RBD 3x		no protein	UPF1-Hel	SLBPfl 1x	SLBPfl 3x	SLBP RBD 1x	SLBP RBD 3x
	1	0	25	54423	52888	45912	45151	37252	43459	28627	31069	47143	45344	48719	42799		128	165	-3321	-3493	-2625	-2437	-2114	-3987	-2357	-2276	-2445	-2291		146.5	-3407	-2531	-3050.5	-2316.5	-2368		-0.00371318	0.0863537	0.0641507	0.0773179	0.0587139	0.0600193
	2	10.014	24.9	54662	52838	42268	41592	33693	39358	26150	28254	44341	42420	46238	40437		367	115	-6965	-7052	-6184	-6538	-4591	-6802	-5159	-5200	-4926	-4653		241	-7008.5	-6361	-5696.5	-5179.5	-4789.5		-0.00610838	0.177637	0.161226	0.144383	0.131279	0.121395
	3	20.023	24.7	54452	52691	38963	38099	31034	36544	24188	26145	41622	39852	43243	37779		157	-32	-10270	-10545	-8843	-9352	-6553	-8911	-7878	-7768	-7921	-7311		62.5	-10407.5	-9097.5	-7732	-7823	-7616		-0.00158412	0.263788	0.230585	0.195975	0.198282	0.193035
	4	30.034	24.9	54723	53175	36029	35220	28445	33931	22867	24215	38759	37222	40925	35752		428	452	-13204	-13424	-11432	-11965	-7874	-10841	-10741	-10398	-10239	-9338		440	-13314	-11698.5	-9357.5	-10569.5	-9788.5		-0.0111522	0.337456	0.29651	0.237175	0.267894	0.248099
	5	40.044	24.9	54783	53132	33860	32708	26964	31981	21934	23039	36505	35227	38751	33745		488	409	-15373	-15936	-12913	-13915	-8807	-12017	-12995	-12393	-12413	-11345		448.5	-15654.5	-13414	-10412	-12694	-11879		-0.0113677	0.396779	0.339991	0.263902	0.321742	0.301085
	6	50.054	24.6	55088	53304	31737	30569	25396	30253	21052	22102	34775	33293	37147	32234		793	581	-17496	-18075	-14481	-15643	-9689	-12954	-14725	-14327	-14017	-12856		687	-17785.5	-15062	-11321.5	-14526	-13436.5		-0.0174127	0.450791	0.381761	0.286954	0.368176	0.340561
	7	60.07	24.8	54464	52859	29990	28986	24340	28693	20523	21457	32909	31764	35755	30819		169	136	-19243	-19658	-15537	-17203	-10218	-13599	-16591	-15856	-15409	-14271		152.5	-19450.5	-16370	-11908.5	-16223.5	-14840		-0.00386526	0.492992	0.414914	0.301833	0.4112	0.376134
	8	70.097	24.8	54653	53026	28418	27629	23369	27226	19926	20994	31716	30399	34277	29683		358	303	-20815	-21015	-16508	-18670	-10815	-14062	-17784	-17221	-16887	-15407		330.5	-20915	-17589	-12438.5	-17502.5	-16147		-0.00837684	0.530111	0.44581	0.315266	0.443618	0.409261
	9	80.11	24.6	54633	53175	27309	26589	22448	26281	19800	20581	30537	29188	33226	28881		338	452	-21924	-22055	-17429	-19615	-10941	-14475	-18963	-18432	-17938	-16209		395	-21989.5	-18522	-12708	-18697.5	-17073.5		-0.0100117	0.557345	0.469458	0.322097	0.473906	0.432744
	10	90.124	24.9	54546	53092	26032	25580	21983	25316	19397	20257	29521	28317	32235	27949		251	369	-23201	-23064	-17894	-20580	-11344	-14799	-19979	-19303	-18929	-17141		310	-23132.5	-19237	-13071.5	-19641	-18035		-0.00785725	0.586316	0.48758	0.33131	0.49782	0.457115
	11	100.135	24.8	54323	53010	25187	24677	21251	24435	19137	19987	28646	27299	31601	27445		28	287	-24046	-23967	-18626	-21461	-11604	-15069	-20854	-20321	-19563	-17645		157.5	-24006.5	-20043.5	-13336.5	-20587.5	-18604		-0.00399199	0.608468	0.508022	0.338027	0.52181	0.471536
	12	110.147	24.6	55033	53014	24568	24005	20818	24051	18935	19874	27786	26669	30744	26822		738	291	-24665	-24639	-19059	-21845	-11806	-15182	-21714	-20951	-20420	-18268		514.5	-24652	-20452	-13494	-21332.5	-19344		-0.0130405	0.624829	0.518376	0.342019	0.540693	0.490292
	13	120.153	24.8	54539	52871	23768	23374	20361	23366	18793	19515	27097	25958	30422	26195		244	148	-25465	-25270	-19516	-22530	-11948	-15541	-22403	-21662	-20742	-18895		196	-25367.5	-21023	-13744.5	-22032.5	-19818.5		-0.00496781	0.642964	0.532848	0.348368	0.558435	0.502319
	14	130.17	24.8	54776	52950	23105	22915	20106	23056	18593	19531	26323	25353	29729	25691		481	227	-26128	-25729	-19771	-22840	-12148	-15525	-23177	-22267	-21435	-19399		354	-25928.5	-21305.5	-13836.5	-22722	-20417		-0.00897247	0.657183	0.540009	0.3507	0.575911	0.517489
	15	140.184	24.7	54499	53002	22711	22296	19830	22685	18447	19187	25802	24760	29163	25478		204	279	-26522	-26348	-20047	-23211	-12294	-15869	-23698	-22860	-22001	-19612		241.5	-26435	-21629	-14081.5	-23279	-20806.5		-0.00612105	0.670021	0.548208	0.356909	0.590029	0.527361
	16	150.197	24.9	54678	52984	22143	21903	19511	22320	18439	19293	25382	24356	28897	25271		383	261	-27090	-26741	-20366	-23576	-12302	-15763	-24118	-23264	-22267	-19819		322	-26915.5	-21971	-14032.5	-23691	-21043		-0.0081614	0.6822	0.556876	0.355667	0.600471	0.533355
	17	160.224	24.9	54839	52785	21784	21539	19298	21969	18219	19248	24958	23998	28228	24793		544	62	-27449	-27105	-20579	-23927	-12522	-15808	-24542	-23622	-22936	-20297		303	-27277	-22253	-14165	-24082	-21616.5		-0.00767983	0.691362	0.564024	0.359026	0.610382	0.547891
	18	170.236	24.7	54468	52897	21629	21231	19080	21519	18042	18986	24557	23637	28069	24417		173	174	-27604	-27413	-20797	-24377	-12699	-16070	-24943	-23983	-23095	-20673		173.5	-27508.5	-22587	-14384.5	-24463	-21884		-0.00439753	0.69723	0.572489	0.364589	0.620039	0.554671
	19	180.244	24.8	54636	52854	21252	20816	18919	21218	17967	18937	24184	23190	27757	24141		341	131	-27981	-27828	-20958	-24678	-12774	-16119	-25316	-24430	-23407	-20949		236	-27904.5	-22818	-14446.5	-24873	-22178		-0.00598165	0.707267	0.578344	0.366161	0.63043	0.562123
	20	190.261	24.9	54433	52872	20958	20647	18697	21086	17993	18783	23916	22979	27413	23773		138	149	-28275	-27997	-21180	-24810	-12748	-16273	-25584	-24641	-23751	-21317		143.5	-28136	-22995	-14510.5	-25112.5	-22534		-0.00363715	0.713134	0.582831	0.367783	0.636501	0.571146
	21	200.28	24.9	54519	52853	20562	20321	18595	20930	17931	18763	23541	22741	26883	23569		224	130	-28671	-28323	-21282	-24966	-12810	-16293	-25959	-24879	-24281	-21521		177	-28497	-23124	-14551.5	-25419	-22901		-0.00448624	0.722284	0.5861	0.368822	0.644269	0.580448
	22	210.296	24.8	54698	52548	20341	20165	18442	20736	17794	18690	23438	22374	26763	23231		403	-175	-28892	-28479	-21435	-25160	-12947	-16366	-26062	-25246	-24401	-21859		114	-28685.5	-23297.5	-14656.5	-25654	-23130		-0.00288944	0.727062	0.590498	0.371483	0.650226	0.586252
	23	220.308	24.9	54393	52566	20059	19879	18290	20501	17752	18649	22927	22058	26616	23127		98	-157	-29174	-28765	-21587	-25395	-12989	-16407	-26573	-25562	-24548	-21963		-29.5	-28969.5	-23491	-14698	-26067.5	-23255.5		0.000747706	0.73426	0.595402	0.372535	0.660706	0.589433
	24	230.317	24.9	54645	52632	19854	19781	18111	20445	17604	18498	22755	21970	26193	22978		350	-91	-29379	-28863	-21766	-25451	-13137	-16558	-26745	-25650	-24971	-22112		129.5	-29121	-23608.5	-14847.5	-26197.5	-23541.5		-0.0032823	0.7381	0.59838	0.376324	0.664001	0.596682
	25	240.333	24.7	54384	52685	19727	19595	18033	20108	17636	18575	22524	21673	26072	22651		89	-38	-29506	-29049	-21844	-25788	-13105	-16481	-26976	-25947	-25092	-22439		25.5	-29277.5	-23816	-14793	-26461.5	-23765.5		-0.000646322	0.742067	0.60364	0.374943	0.670692	0.60236
	26	250.345	24.9	54064	52641	19436	19417	17947	20126	17557	18384	22516	21541	25636	22430		-231	-82	-29797	-29227	-21930	-25770	-13184	-16672	-26984	-26079	-25528	-22660		-156.5	-29512	-23850	-14928	-26531.5	-24094		0.00396664	0.74801	0.604501	0.378365	0.672467	0.610686
	27	260.352	24.9	54152	52660	19295	19181	17862	20030	17452	18320	22194	21442	25643	22213		-143	-63	-29938	-29463	-22015	-25866	-13289	-16736	-27306	-26178	-25521	-22877		-103	-29700.5	-23940.5	-15012.5	-26742	-24199		0.00261064	0.752788	0.606795	0.380506	0.677802	0.613347
	28	270.369	24.8	51469	52572	19245	19099	17609	19982	17341	18331	22048	21345	25269	22103		-2826	-151	-29988	-29545	-22268	-25914	-13400	-16725	-27452	-26275	-25895	-22987		-1488.5	-29766.5	-24091	-15062.5	-26863.5	-24441		0.0377275	0.754461	0.61061	0.381774	0.680882	0.619481
	29	280.38	24.9	51621	52593	18970	18923	17555	19684	17233	18174	21702	21004	25247	21953		-2674	-130	-30263	-29721	-22322	-26212	-13508	-16882	-27798	-26616	-25917	-23137		-1402	-29992	-24267	-15195	-27207	-24527		0.0355351	0.760176	0.615071	0.385132	0.689588	0.621661
	30	290.392	24.9	51619	52680	19120	18897	17497	19549	17163	18169	21608	20897	24896	21731		-2676	-43	-30113	-29747	-22380	-26347	-13578	-16887	-27892	-26723	-26268	-23359		-1359.5	-29930	-24363.5	-15232.5	-27307.5	-24813.5		0.0344578	0.758605	0.617517	0.386083	0.692135	0.628922
	31	300.399	24.7	51462	52501	18716	18749	17343	19520	17246	17923	21476	20634	24952	21783		-2833	-222	-30517	-29895	-22534	-26376	-13495	-17133	-28024	-26986	-26212	-23307		-1527.5	-30206	-24455	-15314	-27505	-24759.5		0.038716	0.7656	0.619836	0.388148	0.697141	0.627554
	32	310.418	24.9	51349	52387	18606	18653	17440	19380	17063	17909	21402	20542	24702	21350		-2946	-336	-30627	-29991	-22437	-26516	-13678	-17147	-28098	-27078	-26462	-23740		-1641	-30309	-24476.5	-15412.5	-27588	-25101		0.0415927	0.768211	0.620381	0.390645	0.699245	0.636209
	33	320.436	24.9	51384	52586	18482	18456	17396	19192	17026	17944	21225	20517	24416	21373		-2911	-137	-30751	-30188	-22481	-26704	-13715	-17112	-28275	-27103	-26748	-23717		-1524	-30469.5	-24592.5	-15413.5	-27689	-25232.5		0.0386273	0.772279	0.623321	0.39067	0.701805	0.639542
	34	330.443	24.6	51338	52355	18517	18374	17244	19306	16904	17808	21196	20193	24271	21258		-2957	-368	-30716	-30270	-22633	-26590	-13837	-17248	-28304	-27427	-26893	-23832		-1662.5	-30493	-24611.5	-15542.5	-27865.5	-25362.5		0.0421377	0.772875	0.623802	0.39394	0.706278	0.642837
	35	340.46	24.8	51456	52264	18341	18216	16974	19066	16911	17844	20948	20210	24233	21135		-2839	-459	-30892	-30428	-22903	-26830	-13830	-17212	-28552	-27410	-26931	-23955		-1649	-30660	-24866.5	-15521	-27981	-25443		0.0417955	0.777108	0.630266	0.393395	0.709206	0.644878
	36	350.465	24.8	51530	52352	18066	18130	16863	18897	16876	17726	20841	20000	23991	20855		-2765	-371	-31167	-30514	-23014	-26999	-13865	-17330	-28659	-27620	-27173	-24235		-1568	-30840.5	-25006.5	-15597.5	-28139.5	-25704		0.0397425	0.781682	0.633814	0.395334	0.713223	0.651493
	37	360.483	24.6	51438	52151	18054	18045	16833	18741	16818	18896	20688	19975	23913	20790		-2857	-572	-31179	-30599	-23044	-27155	-13923	-16160	-28812	-27645	-27251	-24300		-1714.5	-30889	-25099.5	-15041.5	-28228.5	-25775.5		0.0434557	0.782912	0.636171	0.381241	0.715479	0.653305
	38	370.492	24.9	51438	52306	17966	17995	16786	18762	16701	18888	20637	19823	23751	20630		-2857	-417	-31267	-30649	-23091	-27134	-14040	-16168	-28863	-27797	-27413	-24460		-1637	-30958	-25112.5	-15104	-28330	-25936.5		0.0414914	0.784661	0.636501	0.382826	0.718051	0.657386
	39	380.5	24.8	51079	52202	17869	17840	16742	18655	16588	18816	20450	19708	23511	20548		-3216	-521	-31364	-30804	-23135	-27241	-14153	-16240	-29050	-27912	-27653	-24542		-1868.5	-31084	-25188	-15196.5	-28481	-26097.5		0.0473589	0.787854	0.638414	0.38517	0.721879	0.661467
	40	390.507	24.6	51315	52076	17655	17780	16656	18708	16488	18775	20241	19534	23395	20499		-2980	-647	-31578	-30864	-23221	-27188	-14253	-16281	-29259	-28086	-27769	-24591		-1813.5	-31221	-25204.5	-15267	-28672.5	-26180		0.0459649	0.791327	0.638833	0.386957	0.726732	0.663558
	41	400.517	24.9	51219	52342	17712	17791	16617	18632	16495	18749	20339	19506	23262	20347		-3076	-381	-31521	-30853	-23260	-27264	-14246	-16307	-29161	-28114	-27902	-24743		-1728.5	-31187	-25262	-15276.5	-28637.5	-26322.5		0.0438105	0.790465	0.64029	0.387198	0.725845	0.667169
	42	410.523	24.8	50982	51872	17648	17522	16434	18571	16478	18586	20151	19283	23098	20019		-3313	-851	-31585	-31122	-23443	-27325	-14263	-16470	-29349	-28337	-28066	-25071		-2082	-31353.5	-25384	-15366.5	-28843	-26568.5		0.0527703	0.794685	0.643382	0.389479	0.731054	0.673404
	43	420.54	24.9	50903	52059	17599	17502	16676	18384	16498	18733	20080	19256	22955	19986		-3392	-664	-31634	-31142	-23201	-27512	-14243	-16323	-29420	-28364	-28209	-25104		-2028	-31388	-25356.5	-15283	-28892	-26656.5		0.0514016	0.795559	0.642685	0.387362	0.732296	0.675635
	44	430.556	24.9	50946	51908	17419	17492	16470	18403	16377	18693	19887	19270	22898	19938		-3349	-815	-31814	-31152	-23407	-27493	-14364	-16363	-29613	-28350	-28266	-25152		-2082	-31483	-25450	-15363.5	-28981.5	-26709		0.0527703	0.797967	0.645055	0.389403	0.734564	0.676966
	45	440.565	24.9	50860	52056	17344	17290	16238	18174	16307	18575	19997	19097	22752	19753		-3435	-667	-31889	-31354	-23639	-27722	-14434	-16481	-29503	-28523	-28412	-25337		-2051	-31621.5	-25680.5	-15457.5	-29013	-26874.5		0.0519846	0.801478	0.650897	0.391785	0.735363	0.68116
	46	450.577	24.7	50845	51970	17266	17238	16268	18226	16126	18355	19725	19025	22533	19656		-3450	-753	-31967	-31406	-23609	-27670	-14615	-16701	-29775	-28595	-28631	-25434		-2101.5	-31686.5	-25639.5	-15658	-29185	-27032.5		0.0532646	0.803125	0.649858	0.396867	0.739722	0.685165
	47	460.592	24.9	51134	51848	17142	17170	16227	18237	16230	18437	19502	18904	22361	19472		-3161	-875	-32091	-31474	-23650	-27659	-14511	-16619	-29998	-28716	-28803	-25618		-2018	-31782.5	-25654.5	-15565	-29357	-27210.5		0.0511482	0.805558	0.650238	0.39451	0.744082	0.689677
	48	470.614	24.9	50578	52132	17218	17144	16090	18063	15953	18155	19644	18800	22359	19240		-3717	-591	-32015	-31500	-23787	-27833	-14788	-16901	-29856	-28820	-28805	-25850		-2154	-31757.5	-25810	-15844.5	-29338	-27327.5		0.0545952	0.804925	0.65418	0.401594	0.7436	0.692642
	49	480.633	24.7	50659	52097	17082	17040	16107	18079	16038	18366	19351	18831	22237	19212		-3636	-626	-32151	-31604	-23770	-27817	-14703	-16690	-30149	-28789	-28927	-25878		-2131	-31877.5	-25793.5	-15696.5	-29469	-27402.5		0.0540123	0.807966	0.653761	0.397843	0.74692	0.694543
	50	490.652	24.8	50523	51889	16889	16979	15999	18005	15937	18242	19385	18531	22081	19175		-3772	-834	-32344	-31665	-23878	-27891	-14804	-16814	-30115	-29089	-29083	-25915		-2303	-32004.5	-25884.5	-15809	-29602	-27499		0.0583718	0.811185	0.656068	0.400694	0.750291	0.696989
	51	500.668	24.8	50434	51703	16933	16940	16017	17811	15839	18205	19173	18515	22146	18822		-3861	-1020	-32300	-31704	-23860	-28085	-14902	-16851	-30327	-29105	-29018	-26268		-2440.5	-32002	-25972.5	-15876.5	-29716	-27643		0.0618568	0.811122	0.658298	0.402405	0.753181	0.700639
	52	510.676	24.9	50530	51974	16774	16831	15960	17787	15890	18036	19060	18470	21848	18836		-3765	-749	-32459	-31813	-23917	-28109	-14851	-17020	-30440	-29150	-29316	-26254		-2257	-32136	-26013	-15935.5	-29795	-27785		0.0572059	0.814518	0.659325	0.403901	0.755183	0.704238
	53	520.696	24.8	50463	51928	16773	16794	15875	17611	15800	18148	19231	18372	21944	18805		-3832	-795	-32460	-31850	-24002	-28285	-14941	-16908	-30269	-29248	-29220	-26285		-2313.5	-32155	-26143.5	-15924.5	-29758.5	-27752.5		0.0586379	0.815	0.662632	0.403622	0.754258	0.703414
	54	530.719	24.9	50642	52017	16722	16705	15837	17636	15785	17986	18874	18222	21760	18654		-3653	-706	-32511	-31939	-24040	-28260	-14956	-17070	-30626	-29398	-29404	-26436		-2179.5	-32225	-26150	-16013	-30012	-27920		0.0552415	0.816774	0.662797	0.405865	0.760683	0.70766
	55	540.733	24.9	50334	51891	16711	16535	15817	17718	15683	17963	18935	18150	21507	18620		-3961	-832	-32522	-32109	-24060	-28178	-15058	-17093	-30565	-29470	-29657	-26470		-2396.5	-32315.5	-26119	-16075.5	-30017.5	-28063.5		0.0607416	0.819068	0.662011	0.407449	0.760823	0.711297
	56	550.739	24.8	50154	51932	16618	16509	15565	17515	15572	17917	18664	18244	21574	18463		-4141	-791	-32615	-32135	-24312	-28381	-15169	-17139	-30836	-29376	-29590	-26627		-2466	-32375	-26346.5	-16154	-30106	-28108.5		0.0625032	0.820576	0.667778	0.409439	0.763066	0.712437
	57	560.755	24.9	50230	51792	16576	16474	15662	17476	15612	17834	18796	18150	21343	18471		-4065	-931	-32657	-32170	-24215	-28420	-15129	-17222	-30704	-29470	-29821	-26619		-2498	-32413.5	-26317.5	-16175.5	-30087	-28220		0.0633142	0.821552	0.667043	0.409984	0.762584	0.715263
	58	570.764	24.9	50286	51737	16469	16372	15601	17375	15570	17784	18633	18009	21263	18387		-4009	-986	-32764	-32272	-24276	-28521	-15171	-17272	-30867	-29611	-29901	-26703		-2497.5	-32518	-26398.5	-16221.5	-30239	-28302		0.0633016	0.8242	0.669096	0.41115	0.766437	0.717342
	59	580.767	24.8	50232	51754	16391	16287	15446	17334	15517	17818	18635	18095	21207	18287		-4063	-969	-32842	-32357	-24431	-28562	-15224	-17238	-30865	-29525	-29957	-26803		-2516	-32599.5	-26496.5	-16231	-30195	-28380		0.0637705	0.826266	0.67158	0.41139	0.765322	0.719319
	60	590.784	24.9	50282	51684	16230	16364	15454	17163	15493	17740	18512	17831	21115	18300		-4013	-1039	-33003	-32280	-24423	-28733	-15248	-17316	-30988	-29789	-30049	-26790		-2526	-32641.5	-26578	-16282	-30388.5	-28419.5		0.0640239	0.827331	0.673645	0.412683	0.770226	0.72032
	61	600.796	24.9	50092	51771	16207	16258	15323	17050	15537	17620	18357	17672	20954	18057		-4203	-952	-33026	-32386	-24554	-28846	-15204	-17436	-31143	-29948	-30210	-27033		-2577.5	-32706	-26700	-16320	-30545.5	-28621.5		0.0653292	0.828965	0.676737	0.413646	0.774205	0.72544
	62	610.811	24.7	49786	51507	16283	16151	15291	17084	15371	17639	18157	17747	21014	17980		-4509	-1216	-32950	-32493	-24586	-28812	-15370	-17417	-31343	-29873	-30150	-27110		-2862.5	-32721.5	-26699	-16393.5	-30608	-28630		0.0725528	0.829358	0.676712	0.415509	0.77579	0.725655
	63	620.825	24.9	50131	51570	16069	16106	15220	16964	15286	17554	18260	17639	20888	17981		-4164	-1153	-33164	-32538	-24657	-28932	-15455	-17502	-31240	-29981	-30276	-27109		-2658.5	-32851	-26794.5	-16478.5	-30610.5	-28692.5		0.0673823	0.832641	0.679133	0.417664	0.775853	0.727239
	64	630.833	24.9	49913	51431	16122	16011	15193	16972	15299	17363	18154	17540	20580	17836		-4382	-1292	-33111	-32633	-24684	-28924	-15442	-17693	-31346	-30080	-30584	-27254		-2837	-32872	-26804	-16567.5	-30713	-28919		0.0719065	0.833173	0.679373	0.419919	0.778451	0.73298
	65	640.85	24.7	49704	51500	15964	16062	14979	17011	15169	17347	18019	17285	20470	17830		-4591	-1223	-33269	-32582	-24898	-28885	-15572	-17709	-31481	-30335	-30694	-27260		-2907	-32925.5	-26891.5	-16640.5	-30908	-28977		0.0736807	0.834529	0.681591	0.42177	0.783393	0.73445
	66	650.866	24.9	49974	51753	15778	15970	15134	16848	15142	17350	18097	17406	20540	17659		-4321	-970	-33455	-32674	-24743	-29048	-15599	-17706	-31403	-30214	-30624	-27431		-2645.5	-33064.5	-26895.5	-16652.5	-30808.5	-29027.5		0.0670528	0.838052	0.681693	0.422074	0.780871	0.73573
	67	660.883	25	49861	51493	15706	15763	15127	16830	15148	17437	17941	17396	20325	17714		-4434	-1230	-33527	-32881	-24750	-29066	-15593	-17619	-31559	-30224	-30839	-27376		-2832	-33204	-26908	-16606	-30891.5	-29107.5		0.0717798	0.841588	0.682009	0.420895	0.782975	0.737758
	68	670.909	24.7	49841	51383	15694	15790	15054	16717	15012	17321	17782	17236	20434	17586		-4454	-1340	-33539	-32854	-24823	-29179	-15729	-17735	-31718	-30384	-30730	-27504		-2897	-33196.5	-27001	-16732	-31051	-29117		0.0734273	0.841398	0.684367	0.424089	0.787018	0.737999
	69	680.917	24.9	49657	51245	15718	15779	15057	16717	15082	17262	17838	17113	20219	17532		-4638	-1478	-33515	-32865	-24820	-29179	-15659	-17794	-31662	-30507	-30945	-27558		-3058	-33190	-26999.5	-16726.5	-31084.5	-29251.5		0.077508	0.841233	0.684329	0.423949	0.787867	0.741408
	70	690.927	24.8	49668	51241	15567	15650	14850	16539	14998	17234	17781	17007	20153	17428		-4627	-1482	-33666	-32994	-25027	-29357	-15743	-17822	-31719	-30613	-31011	-27662		-3054.5	-33330	-27192	-16782.5	-31166	-29336.5		0.0774193	0.844781	0.689208	0.425369	0.789933	0.743562
	71	700.945	24.7	49608	51445	15535	15587	14833	16536	14862	17173	17706	17065	20112	17315		-4687	-1278	-33698	-33057	-25044	-29360	-15879	-17883	-31794	-30555	-31052	-27775		-2982.5	-33377.5	-27202	-16881	-31174.5	-29413.5		0.0755944	0.845985	0.689461	0.427865	0.790148	0.745514
	72	710.962	24.8	49639	51380	15552	15500	14737	16480	14781	17089	17581	17010	20123	17261		-4656	-1343	-33681	-33144	-25140	-29416	-15960	-17967	-31919	-30610	-31041	-27829		-2999.5	-33412.5	-27278	-16963.5	-31264.5	-29435		0.0760252	0.846872	0.691387	0.429956	0.792429	0.746059
	73	720.971	24.8	49567	51006	15491	15400	14838	16480	14820	17100	17628	16907	19898	17334		-4728	-1717	-33742	-33244	-25039	-29416	-15921	-17956	-31872	-30713	-31266	-27756		-3222.5	-33493	-27227.5	-16938.5	-31292.5	-29511		0.0816774	0.848913	0.690107	0.429323	0.793139	0.747985
	74	730.987	24.9	49516	51093	15392	15419	14703	16387	14720	17017	17527	16746	19875	17129		-4779	-1630	-33841	-33225	-25174	-29509	-16021	-18039	-31973	-30874	-31289	-27961		-3204.5	-33533	-27341.5	-17030	-31423.5	-29625		0.0812212	0.849926	0.692997	0.431642	0.796459	0.750874
	75	740.994	24.8	49692	51144	15267	15457	14635	16291	14701	17088	17423	16769	19828	17128		-4603	-1579	-33966	-33187	-25242	-29605	-16040	-17968	-32077	-30851	-31336	-27962		-3091	-33576.5	-27423.5	-17004	-31464	-29649		0.0783444	0.851029	0.695075	0.430983	0.797486	0.751483
	76	751.008	24.9	49546	51309	15191	15380	14640	16183	14596	16917	17400	16702	19635	16950		-4749	-1414	-34042	-33264	-25237	-29713	-16145	-18139	-32100	-30918	-31529	-28140		-3081.5	-33653	-27475	-17142	-31509	-29834.5		0.0781036	0.852968	0.696381	0.434481	0.798626	0.756184
	77	761.015	24.8	49699	51234	15215	15318	14581	16193	14669	16983	17358	16656	19643	16847		-4596	-1489	-34018	-33326	-25296	-29703	-16072	-18073	-32142	-30964	-31521	-28243		-3042.5	-33672	-27499.5	-17072.5	-31553	-29882		0.0771151	0.85345	0.697002	0.432719	0.799741	0.757388
	78	771.026	24.8	49544	51294	15161	15223	14601	16111	14498	16973	17265	16449	19415	16810		-4751	-1429	-34072	-33421	-25276	-29785	-16243	-18083	-32235	-31171	-31749	-28280		-3090	-33746.5	-27530.5	-17163	-31703	-30014.5		0.0783191	0.855338	0.697787	0.435013	0.803543	0.760747
	79	781.032	24.9	49343	51127	15058	15165	14474	16024	14457	16884	17243	16493	19430	16983		-4952	-1596	-34175	-33479	-25403	-29872	-16284	-18172	-32257	-31127	-31734	-28107		-3274	-33827	-27637.5	-17228	-31692	-29920.5		0.0829827	0.857378	0.700499	0.43666	0.803265	0.758364
	80	791.043	25	49430	51420	15100	15109	14535	16200	14449	16733	17104	16314	19386	16701		-4865	-1303	-34133	-33535	-25342	-29696	-16292	-18323	-32396	-31306	-31778	-28389		-3084	-33834	-27519	-17307.5	-31851	-30083.5		0.078167	0.857556	0.697496	0.438675	0.807295	0.762496
	81	801.053	24.9	49453	51022	15179	15090	14307	16013	14375	16526	17056	16404	19367	16604		-4842	-1701	-34054	-33554	-25570	-29883	-16366	-18530	-32444	-31216	-31797	-28486		-3271.5	-33804	-27726.5	-17448	-31830	-30141.5		0.0829193	0.856795	0.702755	0.442237	0.806762	0.763966
	82	811.078	24.9	49329	51151	14922	15046	14374	15943	14366	16707	17062	16322	19075	16520		-4966	-1572	-34311	-33598	-25503	-29953	-16375	-18349	-32438	-31298	-32089	-28570		-3269	-33954.5	-27728	-17362	-31868	-30329.5		0.082856	0.86061	0.702793	0.440057	0.807725	0.768731
	83	821.085	25	49460	51159	14877	14950	14311	15907	14436	16641	16904	16267	19217	16467		-4835	-1564	-34356	-33694	-25566	-29989	-16305	-18415	-32596	-31353	-31947	-28623		-3199.5	-34025	-27777.5	-17360	-31974.5	-30285		0.0810944	0.862397	0.704048	0.440006	0.810425	0.767603
	84	831.091	24.8	49342	51074	14909	14938	14141	15824	14268	16758	16743	16192	18887	16448		-4953	-1649	-34324	-33706	-25736	-30072	-16473	-18298	-32757	-31428	-32277	-28642		-3301	-34015	-27904	-17385.5	-32092.5	-30459.5		0.0836671	0.862143	0.707254	0.440652	0.813416	0.772026
	85	841.103	25	49476	51132	14884	14917	14314	15949	14199	16647	16931	16054	18901	16383		-4819	-1591	-34349	-33727	-25563	-29947	-16542	-18409	-32569	-31566	-32263	-28707		-3205	-34038	-27755	-17475.5	-32067.5	-30485		0.0812338	0.862726	0.703477	0.442934	0.812782	0.772672
	86	851.11	24.9	49073	51150	14877	14858	14179	15837	14215	16634	16824	16196	18948	16460		-5222	-1573	-34356	-33786	-25698	-30059	-16526	-18422	-32676	-31424	-32216	-28630		-3397.5	-34071	-27878.5	-17474	-32050	-30423		0.0861129	0.863563	0.706608	0.442896	0.812338	0.771101
	87	861.128	24.8	49230	51204	14794	14826	14096	15721	14190	16544	16632	15947	18808	16309		-5065	-1519	-34439	-33818	-25781	-30175	-16551	-18512	-32868	-31673	-32356	-28781		-3292	-34128.5	-27978	-17531.5	-32270.5	-30568.5		0.0834389	0.86502	0.70913	0.444353	0.817927	0.774788
	88	871.135	24.9	49230	51215	14784	14833	14111	15657	14112	16597	16674	16012	18887	16320		-5065	-1508	-34449	-33811	-25766	-30239	-16629	-18459	-32826	-31608	-32277	-28770		-3286.5	-34130	-28002.5	-17544	-32217	-30523.5		0.0832995	0.865058	0.709751	0.44467	0.816571	0.773648
	89	881.154	25	49074	50977	14667	14807	14076	15646	13936	16418	16605	16048	18616	16174		-5221	-1746	-34566	-33837	-25801	-30250	-16805	-18638	-32895	-31572	-32548	-28916		-3483.5	-34201.5	-28025.5	-17721.5	-32233.5	-30732		0.0882927	0.86687	0.710334	0.449169	0.816989	0.778932
	90	891.171	24.8	49077	50998	14695	14710	14029	15562	14055	16429	16514	15859	18674	16133		-5218	-1725	-34538	-33934	-25848	-30334	-16686	-18627	-32986	-31761	-32490	-28957		-3471.5	-34236	-28091	-17656.5	-32373.5	-30723.5		0.0879885	0.867745	0.711994	0.447521	0.820538	0.778717
	91	901.191	25	49045	50760	14691	14700	14043	15590	14018	16414	16416	15775	18657	16009		-5250	-1963	-34542	-33944	-25834	-30306	-16723	-18642	-33084	-31845	-32507	-29081		-3606.5	-34243	-28070	-17682.5	-32464.5	-30794		0.0914102	0.867922	0.711461	0.44818	0.822844	0.780504
	92	911.198	25	49025	50531	14608	14495	13969	15493	13816	16302	16347	15809	18517	16061		-5270	-2192	-34625	-34149	-25908	-30403	-16925	-18754	-33153	-31811	-32647	-29029		-3731	-34387	-28155.5	-17839.5	-32482	-30838		0.0945658	0.871572	0.713629	0.452159	0.823288	0.781619
	93	921.215	24.8	48690	50945	14492	14504	13937	15546	13785	16338	16370	15698	18354	15973		-5605	-1778	-34741	-34140	-25940	-30350	-16956	-18718	-33130	-31922	-32810	-29117		-3691.5	-34440.5	-28145	-17837	-32526	-30963.5		0.0935647	0.872928	0.713362	0.452096	0.824403	0.7848
	94	931.231	24.9	49065	50837	14448	14491	13943	15351	13825	16315	16292	15682	18395	15861		-5230	-1886	-34785	-34153	-25934	-30545	-16916	-18741	-33208	-31938	-32769	-29229		-3558	-34469	-28239.5	-17828.5	-32573	-30999		0.090181	0.87365	0.715758	0.451881	0.825594	0.7857
	95	941.241	25	48967	50730	14315	14300	13851	15449	13823	16307	16151	15596	18367	15919		-5328	-1993	-34918	-34344	-26026	-30447	-16918	-18749	-33349	-32024	-32797	-29171		-3660.5	-34631	-28236.5	-17833.5	-32686.5	-30984		0.0927789	0.877756	0.715682	0.452007	0.828471	0.78532
	96	951.258	24.9	48723	50841	14332	14369	13823	15412	13672	16140	16231	15634	18297	15797		-5572	-1882	-34901	-34275	-26054	-30484	-17069	-18916	-33269	-31986	-32867	-29293		-3727	-34588	-28269	-17992.5	-32627.5	-31080		0.0944644	0.876666	0.716505	0.456037	0.826976	0.787753
	97	961.287	24.9	48847	50814	14321	14362	13770	15272	13684	15981	16272	15545	18135	15673		-5448	-1909	-34912	-34282	-26107	-30624	-17057	-19075	-33228	-32075	-33029	-29417		-3678.5	-34597	-28365.5	-18066	-32651.5	-31223		0.0932352	0.876895	0.718951	0.4579	0.827584	0.791377
	98	971.299	24.9	48663	50902	14301	14273	13790	15311	13653	16159	16186	15467	18129	15679		-5632	-1821	-34932	-34371	-26087	-30585	-17088	-18897	-33314	-32153	-33035	-29411		-3726.5	-34651.5	-28336	-17992.5	-32733.5	-31223		0.0944518	0.878276	0.718203	0.456037	0.829662	0.791377
	99	981.315	24.8	48816	50827	14289	14264	13612	15169	13545	16007	16033	15400	18042	15681		-5479	-1896	-34944	-34380	-26265	-30727	-17196	-19049	-33467	-32220	-33122	-29409		-3687.5	-34662	-28496	-18122.5	-32843.5	-31265.5		0.0934633	0.878542	0.722259	0.459332	0.83245	0.792455
	100	991.322	24.9	48642	50614	14181	14185	13599	14961	13499	16115	16049	15343	17941	15489		-5653	-2109	-35052	-34459	-26278	-30935	-17242	-18941	-33451	-32277	-33223	-29601		-3881	-34755.5	-28606.5	-18091.5	-32864	-31412		0.0983677	0.880912	0.72506	0.458547	0.83297	0.796168
	101	1001.34	24.9	48675	50929	14069	14144	13557	15114	13471	16069	15967	15312	17883	15507		-5620	-1794	-35164	-34500	-26320	-30782	-17270	-18987	-33533	-32308	-33281	-29583		-3707	-34832	-28551	-18128.5	-32920.5	-31432		0.0939575	0.882851	0.723653	0.459484	0.834402	0.796675
	102	1011.36	25	48586	50671	14126	14108	13570	15099	13456	15964	15984	15349	18039	15481		-5709	-2052	-35107	-34536	-26307	-30797	-17285	-19092	-33516	-32271	-33125	-29609		-3880.5	-34821.5	-28552	-18188.5	-32893.5	-31367		0.098355	0.882585	0.723678	0.461005	0.833718	0.795027
	103	1021.37	24.9	48394	50716	14062	14069	13516	14968	13389	15807	15885	15263	17875	15369		-5901	-2007	-35171	-34575	-26361	-30928	-17352	-19249	-33615	-32357	-33289	-29721		-3954	-34873	-28644.5	-18300.5	-32986	-31505		0.100218	0.88389	0.726023	0.463844	0.836062	0.798525
	104	1031.39	25	48487	50406	14001	14101	13460	14965	13429	15806	15878	15174	17756	15368		-5808	-2317	-35232	-34543	-26417	-30931	-17312	-19250	-33622	-32446	-33408	-29722		-4062.5	-34887.5	-28674	-18281	-33034	-31565		0.102968	0.884258	0.72677	0.46335	0.837279	0.800046
	105	1041.4	25	48574	50524	13960	13950	13405	14939	13329	15770	15797	15128	17713	15355		-5721	-2199	-35273	-34694	-26472	-30957	-17412	-19286	-33703	-32492	-33451	-29735		-3960	-34983.5	-28714.5	-18349	-33097.5	-31593		0.10037	0.886691	0.727797	0.465073	0.838888	0.800755
	106	1051.42	24.8	48499	50457	13925	13931	13418	14879	13318	15697	15732	15065	17763	15317		-5796	-2266	-35308	-34713	-26459	-31017	-17423	-19359	-33768	-32555	-33401	-29773		-4031	-35010.5	-28738	-18391	-33161.5	-31587		0.10217	0.887375	0.728393	0.466138	0.84051	0.800603
	107	1061.44	25	48401	50480	13897	13977	13326	14773	13299	15637	15726	15015	17600	15149		-5894	-2243	-35336	-34667	-26551	-31123	-17442	-19419	-33774	-32605	-33564	-29941		-4068.5	-35001.5	-28837	-18430.5	-33189.5	-31752.5		0.10312	0.887147	0.730902	0.467139	0.84122	0.804798
	108	1071.45	25	48396	50636	13874	13877	13264	14750	13210	15572	15606	15013	17431	15135		-5899	-2087	-35359	-34767	-26613	-31146	-17531	-19484	-33894	-32607	-33733	-29955		-3993	-35063	-28879.5	-18507.5	-33250.5	-31844		0.101206	0.888706	0.731979	0.469091	0.842766	0.807117
	109	1081.47	24.9	48454	50374	13938	13804	13260	14734	13171	15495	15469	14901	17534	15138		-5841	-2349	-35295	-34840	-26617	-31162	-17570	-19561	-34031	-32719	-33630	-29952		-4095	-35067.5	-28889.5	-18565.5	-33375	-31791		0.103792	0.88882	0.732232	0.470561	0.845922	0.805774
	110	1091.48	25	48410	50424	13796	13783	13308	14643	13241	15483	15509	14910	17486	15074		-5885	-2299	-35437	-34861	-26569	-31253	-17500	-19573	-33991	-32710	-33678	-30016		-4092	-35149	-28911	-18536.5	-33350.5	-31847		0.103716	0.890886	0.732777	0.469826	0.845301	0.807193
	111	1101.49	25	48265	50372	13746	13720	13302	14754	13239	15517	15429	14875	17394	15078		-6030	-2351	-35487	-34924	-26575	-31142	-17502	-19539	-34071	-32745	-33770	-30012		-4190.5	-35205.5	-28858.5	-18520.5	-33408	-31891		0.106212	0.892318	0.731447	0.46942	0.846758	0.808308
	112	1111.5	24.8	48435	50245	13803	13714	13156	14618	13270	15408	15437	14817	17311	15053		-5860	-2478	-35430	-34930	-26721	-31278	-17471	-19648	-34063	-32803	-33853	-30037		-4169	-35180	-28999.5	-18559.5	-33433	-31945		0.105667	0.891671	0.735021	0.470409	0.847392	0.809677
	113	1121.52	25	48241	50136	13703	13750	13078	14631	13054	15298	15372	14767	17213	14836		-6054	-2587	-35530	-34894	-26799	-31265	-17687	-19758	-34128	-32853	-33951	-30254		-4320.5	-35212	-29032	-18722.5	-33490.5	-32102.5		0.109507	0.892482	0.735844	0.47454	0.848849	0.813669
	114	1131.54	25	48220	50298	13658	13665	13130	14491	13027	15319	15317	14748	17263	14901		-6075	-2425	-35575	-34979	-26747	-31405	-17714	-19737	-34183	-32872	-33901	-30189		-4250	-35277	-29076	-18725.5	-33527.5	-32045		0.10772	0.89413	0.736959	0.474616	0.849787	0.812212
	115	1141.54	24.8	48194	50453	13571	13634	13028	14732	12991	15246	15373	14614	17230	14978		-6101	-2270	-35662	-35010	-26849	-31164	-17750	-19810	-34127	-33006	-33934	-30112		-4185.5	-35336	-29006.5	-18780	-33566.5	-32023		0.106086	0.895625	0.735198	0.475997	0.850776	0.811654
	116	1151.55	25	48025	50172	13563	13520	13061	14444	12922	15191	15155	14559	17221	14874		-6270	-2551	-35670	-35124	-26816	-31452	-17819	-19865	-34345	-33061	-33943	-30216		-4410.5	-35397	-29134	-18842	-33703	-32079.5		0.111788	0.897171	0.73843	0.477569	0.854235	0.813086
	117	1161.56	25	48117	50252	13481	13559	13071	14473	12899	15146	15287	14541	17173	14905		-6178	-2471	-35752	-35085	-26806	-31423	-17842	-19910	-34213	-33079	-33991	-30185		-4324.5	-35418.5	-29114.5	-18876	-33646	-32088		0.109609	0.897716	0.737935	0.478431	0.852791	0.813302
	118	1171.57	24.8	48046	50323	13498	13471	12941	14344	12857	15119	15260	14578	16999	14708		-6249	-2400	-35735	-35173	-26936	-31552	-17884	-19937	-34240	-33042	-34165	-30382		-4324.5	-35454	-29244	-18910.5	-33641	-32273.5		0.109609	0.898616	0.741218	0.479305	0.852664	0.818003
	119	1181.59	25	48003	50134	13457	13430	12973	14382	12866	14879	15134	14498	17033	14714		-6292	-2589	-35776	-35214	-26904	-31514	-17875	-20177	-34366	-33122	-34131	-30376		-4440.5	-35495	-29209	-19026	-33744	-32253.5		0.112549	0.899655	0.740331	0.482232	0.855274	0.817496
	120	1191.6	25	47902	49949	13472	13420	12800	14456	12899	15178	15011	14509	16923	14648		-6393	-2774	-35761	-35224	-27077	-31440	-17842	-19878	-34489	-33111	-34241	-30442		-4583.5	-35492.5	-29258.5	-18860	-33800	-32341.5		0.116173	0.899592	0.741585	0.478025	0.856694	0.819727
	121	1201.61	24.8	48075	50226	13539	13503	12901	14333	12803	14968	15054	14391	16881	14353		-6220	-2497	-35694	-35141	-26976	-31563	-17938	-20088	-34446	-33229	-34283	-30737		-4358.5	-35417.5	-29269.5	-19013	-33837.5	-32510		0.11047	0.897691	0.741864	0.481903	0.857644	0.823998
	122	1211.62	24.9	48246	50003	13378	13379	12894	14305	12783	14950	15093	14367	16887	14274		-6049	-2720	-35855	-35265	-26983	-31591	-17958	-20106	-34407	-33253	-34277	-30816		-4384.5	-35560	-29287	-19032	-33830	-32546.5		0.111129	0.901303	0.742307	0.482385	0.857454	0.824923
	123	1221.63	25	48131	50131	13341	13309	12749	14272	12818	14790	15029	14310	16824	14386		-6164	-2592	-35892	-35335	-27128	-31624	-17923	-20266	-34471	-33310	-34340	-30704		-4378	-35613.5	-29376	-19094.5	-33890.5	-32522		0.110965	0.902659	0.744563	0.483969	0.858988	0.824302
	124	1231.64	25	48153	50088	13334	13259	12822	14306	12678	14790	14894	14365	16796	14290		-6142	-2635	-35899	-35385	-27055	-31590	-18063	-20266	-34606	-33255	-34368	-30800		-4388.5	-35642	-29322.5	-19164.5	-33930.5	-32584		0.111231	0.903381	0.743207	0.485743	0.860002	0.825873
	125	1241.66	24.9	48083	50074	13355	13255	12807	14225	12721	14747	14832	14244	16766	14200		-6212	-2649	-35878	-35389	-27070	-31671	-18020	-20309	-34668	-33376	-34398	-30890		-4430.5	-35633.5	-29370.5	-19164.5	-34022	-32644		0.112295	0.903166	0.744424	0.485743	0.862321	0.827394
	126	1251.67	25	47865	49930	13339	13202	12691	14175	12694	14703	14789	14177	16634	14255		-6430	-2793	-35894	-35442	-27186	-31721	-18047	-20353	-34711	-33443	-34530	-30835		-4611.5	-35668	-29453.5	-19200	-34077	-32682.5		0.116883	0.90404	0.746528	0.486643	0.863715	0.82837
	127	1261.69	24.9	47995	50120	13271	13231	12640	14207	12672	14652	14852	14279	16576	14155		-6300	-2603	-35962	-35413	-27237	-31689	-18069	-20404	-34648	-33341	-34588	-30935		-4451.5	-35687.5	-29463	-19236.5	-33994.5	-32761.5		0.112828	0.904534	0.746768	0.487568	0.861624	0.830372
	128	1271.71	24.9	47850	49930	13150	13260	12656	14049	12614	14612	14724	14179	16607	14090		-6445	-2793	-36083	-35384	-27221	-31847	-18127	-20444	-34776	-33441	-34557	-31000		-4619	-35733.5	-29534	-19285.5	-34108.5	-32778.5		0.117073	0.9057	0.748568	0.48881	0.864513	0.830803
	129	1281.73	25	48057	50334	13112	13148	12594	14079	12611	14541	14681	14066	16615	14083		-6238	-2389	-36121	-35496	-27283	-31817	-18130	-20515	-34819	-33554	-34549	-31007		-4313.5	-35808.5	-29550	-19322.5	-34186.5	-32778		0.10933	0.907601	0.748973	0.489748	0.86649	0.83079
	130	1291.74	25	47898	50024	13050	13191	12679	14057	12551	14431	14547	14034	16560	14124		-6397	-2699	-36183	-35453	-27198	-31839	-18190	-20625	-34953	-33586	-34604	-30966		-4548	-35818	-29518.5	-19407.5	-34269.5	-32785		0.115273	0.907842	0.748175	0.491902	0.868594	0.830968
	131	1301.75	24.9	47753	49962	13108	13062	12609	14102	12573	14488	14657	14031	16436	14051		-6542	-2761	-36125	-35582	-27268	-31794	-18168	-20568	-34843	-33589	-34728	-31039		-4651.5	-35853.5	-29531	-19368	-34216	-32883.5		0.117897	0.908742	0.748492	0.490901	0.867238	0.833464
	132	1311.76	25	47685	49886	13055	13096	12577	14029	12505	14549	14546	13909	16467	13928		-6610	-2837	-36178	-35548	-27300	-31867	-18236	-20507	-34954	-33711	-34697	-31162		-4723.5	-35863	-29583.5	-19371.5	-34332.5	-32929.5		0.119722	0.908983	0.749823	0.49099	0.870191	0.83463
	133	1321.77	25	47750	49756	13048	13004	12513	13978	12356	14345	14463	13966	16425	14087		-6545	-2967	-36185	-35640	-27364	-31918	-18385	-20711	-35037	-33654	-34739	-31003		-4756	-35912.5	-29641	-19548	-34345.5	-32871		0.120545	0.910237	0.75128	0.495463	0.87052	0.833147
	134	1331.79	24.8	47935	50002	12987	13000	12561	13936	12368	14359	14566	14024	16354	13971		-6360	-2721	-36246	-35644	-27316	-31960	-18373	-20697	-34934	-33596	-34810	-31119		-4540.5	-35945	-29638	-19535	-34265	-32964.5		0.115083	0.911061	0.751204	0.495134	0.86848	0.835517
	135	1341.8	25	47788	49887	13069	12943	12377	13804	12419	14242	14585	13862	16188	13893		-6507	-2836	-36164	-35701	-27500	-32092	-18322	-20814	-34915	-33758	-34976	-31197		-4671.5	-35932.5	-29796	-19568	-34336.5	-33086.5		0.118404	0.910744	0.755209	0.49597	0.870292	0.83861
	136	1351.8	25	47918	49876	12999	13050	12372	13684	12414	14292	14389	13818	16323	13917		-6377	-2847	-36234	-35594	-27505	-32212	-18327	-20764	-35111	-33802	-34841	-31173		-4612	-35914	-29858.5	-19545.5	-34456.5	-33007		0.116896	0.910275	0.756793	0.4954	0.873334	0.836595
	137	1361.81	24.9	47813	50197	12955	12902	12394	13857	12323	14353	14321	13854	16200	13903		-6482	-2526	-36278	-35742	-27483	-32039	-18418	-20703	-35179	-33766	-34964	-31187		-4504	-36010	-29761	-19560.5	-34472.5	-33075.5		0.114158	0.912708	0.754321	0.49578	0.873739	0.838331
	138	1371.83	25	47605	50025	12834	12803	12272	13674	12164	14177	14382	13867	16213	13855		-6690	-2698	-36399	-35841	-27605	-32222	-18577	-20879	-35118	-33753	-34951	-31235		-4694	-36120	-29913.5	-19728	-34435.5	-33093		0.118974	0.915497	0.758187	0.500025	0.872801	0.838774
	139	1381.83	25	47406	49868	12879	12927	12331	13735	12172	14239	14284	13860	16241	13735		-6889	-2855	-36354	-35717	-27546	-32161	-18569	-20817	-35216	-33760	-34923	-31355		-4872	-36035.5	-29853.5	-19693	-34488	-33139		0.123486	0.913355	0.756666	0.499138	0.874132	0.83994
	140	1391.84	24.8	47309	49680	12845	12798	12383	13693	12192	14219	14271	13675	16065	13708		-6986	-3043	-36388	-35846	-27494	-32203	-18549	-20837	-35229	-33945	-35099	-31382		-5014.5	-36117	-29848.5	-19693	-34587	-33240.5		0.127097	0.91542	0.756539	0.499138	0.876641	0.842513
	141	1401.86	25	47641	49789	12905	12778	12247	13647	12137	14084	14206	13697	16107	13746		-6654	-2934	-36328	-35866	-27630	-32249	-18604	-20972	-35294	-33923	-35057	-31344		-4794	-36097	-29939.5	-19788	-34608.5	-33200.5		0.121509	0.914914	0.758846	0.501546	0.877186	0.841499
	142	1411.87	25	47379	49693	12805	12788	12263	13678	12052	14113	14166	13561	16032	13612		-6916	-3030	-36428	-35856	-27614	-32218	-18689	-20943	-35334	-34059	-35132	-31478		-4973	-36142	-29916	-19816	-34696.5	-33305		0.126046	0.916054	0.75825	0.502256	0.879417	0.844148
	143	1421.89	24.8	47424	49697	12788	12747	12157	13609	12119	14195	14189	13673	16023	13765		-6871	-3026	-36445	-35897	-27720	-32287	-18622	-20861	-35311	-33947	-35141	-31325		-4948.5	-36171	-30003.5	-19741.5	-34629	-33233		0.125425	0.916789	0.760468	0.500368	0.877706	0.842323
	144	1431.9	25	47371	49654	12766	12700	12274	13724	11995	14158	14153	13570	15987	13706		-6924	-3069	-36467	-35944	-27603	-32172	-18746	-20898	-35347	-34050	-35177	-31384		-4996.5	-36205.5	-29887.5	-19822	-34698.5	-33280.5		0.126641	0.917664	0.757528	0.502408	0.879467	0.843527
	145	1441.91	25	47294	49408	12786	12665	12081	13542	11998	14010	14121	13673	15872	13561		-7001	-3315	-36447	-35979	-27796	-32354	-18743	-21046	-35379	-33947	-35292	-31529		-5158	-36213	-30075	-19894.5	-34663	-33410.5		0.130735	0.917854	0.76228	0.504245	0.878567	0.846822
	146	1451.93	24.9	47508	49941	12651	12695	12153	13551	11915	13993	14042	13570	15838	13607		-6787	-2782	-36582	-35949	-27724	-32345	-18826	-21063	-35458	-34050	-35326	-31483		-4784.5	-36265.5	-30034.5	-19944.5	-34754	-33404.5		0.121268	0.919184	0.761254	0.505513	0.880874	0.84667
	147	1461.95	25	47200	49684	12662	12646	12123	13452	12035	13860	14098	13521	15836	13574		-7095	-3039	-36571	-35998	-27754	-32444	-18706	-21196	-35402	-34099	-35328	-31516		-5067	-36284.5	-30099	-19951	-34750.5	-33422		0.128428	0.919666	0.762888	0.505677	0.880785	0.847113
	148	1471.95	25	47368	49685	12655	12615	12159	13423	11848	13931	13987	13516	15884	13493		-6927	-3038	-36578	-36029	-27718	-32473	-18893	-21125	-35513	-34104	-35280	-31597		-4982.5	-36303.5	-30095.5	-20009	-34808.5	-33438.5		0.126286	0.920148	0.7628	0.507148	0.882255	0.847531
	149	1481.96	24.9	47405	49656	12589	12546	12017	13394	11795	13999	13987	13492	15762	13522		-6890	-3067	-36644	-36098	-27860	-32502	-18946	-21057	-35513	-34128	-35402	-31568		-4978.5	-36371	-30181	-20001.5	-34820.5	-33485		0.126185	0.921858	0.764967	0.506957	0.882559	0.84871
	150	1491.98	24.9	47128	49613	12614	12535	12040	13392	11809	13954	14068	13504	15718	13476		-7167	-3110	-36619	-36109	-27837	-32504	-18932	-21102	-35432	-34116	-35446	-31614		-5138.5	-36364	-30170.5	-20017	-34774	-33530		0.13024	0.921681	0.764701	0.50735	0.881381	0.84985
	151	1501.98	25	47181	49707	12551	12529	12015	13355	11647	13778	13840	13394	15713	13454		-7114	-3016	-36682	-36115	-27862	-32541	-19094	-21278	-35660	-34226	-35451	-31636		-5065	-36398.5	-30201.5	-20186	-34943	-33543.5		0.128377	0.922555	0.765486	0.511634	0.885664	0.850193
	152	1512	25	47295	49618	12576	12500	12076	13424	11789	13751	13883	13365	15605	13455		-7000	-3105	-36657	-36144	-27801	-32472	-18952	-21305	-35617	-34255	-35559	-31635		-5052.5	-36400.5	-30136.5	-20128.5	-34936	-33597		0.128061	0.922606	0.763839	0.510176	0.885487	0.851549
	153	1522.02	25	47387	49641	12531	12549	11934	13299	11733	13799	13759	13392	15644	13367		-6908	-3082	-36702	-36095	-27943	-32597	-19008	-21257	-35741	-34228	-35520	-31723		-4995	-36398.5	-30270	-20132.5	-34984.5	-33621.5		0.126603	0.922555	0.767223	0.510278	0.886716	0.85217
	154	1532.03	25	47215	49743	12506	12429	11993	13226	11657	13732	13889	13295	15470	13375		-7080	-2980	-36727	-36215	-27884	-32670	-19084	-21324	-35611	-34325	-35694	-31715		-5030	-36471	-30277	-20204	-34968	-33704.5		0.12749	0.924393	0.7674	0.51209	0.886298	0.854273
	155	1542.05	25	47223	49330	12349	12517	11936	13219	11688	13597	13810	13384	15517	13276		-7072	-3393	-36884	-36127	-27941	-32677	-19053	-21459	-35690	-34236	-35647	-31814		-5232.5	-36505.5	-30309	-20256	-34963	-33730.5		0.132623	0.925267	0.768211	0.513408	0.886171	0.854932
	156	1552.06	24.9	47129	49525	12415	12390	11976	13260	11698	13654	13868	13281	15536	13311		-7166	-3198	-36818	-36254	-27901	-32636	-19043	-21402	-35632	-34339	-35628	-31779		-5182	-36536	-30268.5	-20222.5	-34985.5	-33703.5		0.131343	0.92604	0.767185	0.512559	0.886742	0.854248
	157	1562.07	25	46987	49564	12367	12413	11950	13188	11601	13568	13777	13190	15488	13422		-7308	-3159	-36866	-36231	-27927	-32708	-19140	-21488	-35723	-34430	-35676	-31668		-5233.5	-36548.5	-30317.5	-20314	-35076.5	-33672		0.132648	0.926357	0.768427	0.514878	0.889048	0.85345
	158	1572.07	25	47248	49555	12445	12435	11955	13223	11544	13640	13673	13252	15459	13182		-7047	-3168	-36788	-36209	-27922	-32673	-19197	-21416	-35827	-34368	-35705	-31908		-5107.5	-36498.5	-30297.5	-20306.5	-35097.5	-33806.5		0.129455	0.92509	0.76792	0.514688	0.88958	0.856859
	159	1582.08	24.9	47122	49657	12420	12294	11847	13198	11496	13579	13698	13201	15445	13262		-7173	-3066	-36813	-36350	-28030	-32698	-19245	-21477	-35802	-34419	-35719	-31828		-5119.5	-36581.5	-30364	-20361	-35110.5	-33773.5		0.129759	0.927194	0.769605	0.516069	0.88991	0.856022
	160	1592.09	25	47255	49317	12303	12368	11843	13130	11552	13677	13571	13100	15440	13217		-7040	-3406	-36930	-36276	-28034	-32766	-19189	-21379	-35929	-34520	-35724	-31873		-5223	-36603	-30400	-20284	-35224.5	-33798.5		0.132382	0.927739	0.770518	0.514118	0.892799	0.856656
	161	1602.1	25.1	47257	49552	12314	12170	11776	13003	11490	13482	13623	13109	15387	13285		-7038	-3171	-36919	-36474	-28101	-32893	-19251	-21574	-35877	-34511	-35777	-31805		-5104.5	-36696.5	-30497	-20412.5	-35194	-33791		0.129379	0.930108	0.772976	0.517375	0.892026	0.856466
	162	1612.11	24.8	47202	49373	12197	12292	11714	13017	11527	13516	13655	13127	15308	13264		-7093	-3350	-37036	-36352	-28163	-32879	-19214	-21540	-35845	-34493	-35856	-31826		-5221.5	-36694	-30521	-20377	-35169	-33841		0.132344	0.930045	0.773584	0.516475	0.891393	0.857733
	163	1622.12	25	46946	49459	12240	12263	11847	12998	11447	13613	13600	13016	15338	13198		-7349	-3264	-36993	-36381	-28030	-32898	-19294	-21443	-35900	-34604	-35826	-31892		-5306.5	-36687	-30464	-20368.5	-35252	-33859		0.134498	0.929868	0.77214	0.516259	0.893496	0.858189
	164	1632.13	25	46898	49764	12215	12115	11724	13062	11376	13406	13612	13102	15262	13041		-7397	-2959	-37018	-36529	-28153	-32834	-19365	-21650	-35888	-34518	-35902	-32049		-5178	-36773.5	-30493.5	-20507.5	-35203	-33975.5		0.131241	0.93206	0.772887	0.519783	0.892254	0.861142
	165	1642.15	24.9	46938	49513	12233	12274	11749	13004	11418	13403	13465	13014	15286	13097		-7357	-3210	-37000	-36370	-28128	-32892	-19323	-21653	-36035	-34606	-35878	-31993		-5283.5	-36685	-30510	-20488	-35320.5	-33935.5		0.133915	0.929817	0.773306	0.519288	0.895232	0.860128
	166	1652.15	25	46836	49458	12260	12284	11687	12984	11338	13453	13528	12976	15313	13147		-7459	-3265	-36973	-36360	-28190	-32912	-19403	-21603	-35972	-34644	-35851	-31943		-5362	-36666.5	-30551	-20503	-35308	-33897		0.135905	0.929348	0.774345	0.519668	0.894916	0.859152
	167	1662.17	25	46967	49210	12127	12172	11733	12838	11286	13366	13477	12924	15183	13001		-7328	-3513	-37106	-36472	-28144	-33058	-19455	-21690	-36023	-34696	-35981	-32089		-5420.5	-36789	-30601	-20572.5	-35359.5	-34035		0.137388	0.932453	0.775612	0.52143	0.896221	0.86265
	168	1672.18	24.9	46895	49560	12220	12091	11661	12895	11216	13308	13407	12889	15118	12961		-7400	-3163	-37013	-36553	-28216	-33001	-19525	-21748	-36093	-34731	-36046	-32129		-5281.5	-36783	-30608.5	-20636.5	-35412	-34087.5		0.133865	0.932301	0.775802	0.523052	0.897552	0.863981
	169	1682.19	25	46991	49460	12150	12082	11655	12917	11266	13303	13347	12909	15087	13041		-7304	-3263	-37083	-36562	-28222	-32979	-19475	-21753	-36153	-34711	-36077	-32049		-5283.5	-36822.5	-30600.5	-20614	-35432	-34063		0.133915	0.933302	0.775599	0.522482	0.898058	0.86336
	170	1692.21	25.1	46908	49317	12104	12115	11660	12844	11161	13188	13446	12974	15012	12945		-7387	-3406	-37129	-36529	-28217	-33052	-19580	-21868	-36054	-34646	-36152	-32145		-5396.5	-36829	-30634.5	-20724	-35350	-34148.5		0.13678	0.933467	0.776461	0.52527	0.89598	0.865527
	171	1702.22	24.8	46774	49492	12178	12035	11573	12851	11182	13181	13339	12796	15018	13001		-7521	-3231	-37055	-36609	-28304	-33045	-19559	-21875	-36161	-34824	-36146	-32089		-5376	-36832	-30674.5	-20717	-35492.5	-34117.5		0.13626	0.933543	0.777475	0.525093	0.899592	0.864741
	172	1712.24	25	46951	49459	12033	12057	11590	12856	11156	13258	13318	12857	15021	12941		-7344	-3264	-37200	-36587	-28287	-33040	-19585	-21798	-36182	-34763	-36143	-32149		-5304	-36893.5	-30663.5	-20691.5	-35472.5	-34146		0.134435	0.935102	0.777196	0.524446	0.899085	0.865464
	173	1722.26	25.1	46830	49298	12033	12034	11592	12844	11148	13216	13190	12844	15051	12954		-7465	-3425	-37200	-36610	-28285	-33052	-19593	-21840	-36310	-34776	-36113	-32136		-5445	-36905	-30668.5	-20716.5	-35543	-34124.5		0.138009	0.935393	0.777323	0.52508	0.900872	0.864919
	174	1732.27	25	46782	49501	12016	11930	11504	12716	11118	13158	13185	12751	15014	12746		-7513	-3222	-37217	-36714	-28373	-33180	-19623	-21898	-36315	-34869	-36150	-32344		-5367.5	-36965.5	-30776.5	-20760.5	-35592	-34247		0.136045	0.936927	0.78006	0.526195	0.902114	0.868024
	175	1742.28	25	46730	49300	12049	11896	11547	12740	11176	13164	13325	12756	14969	12812		-7565	-3423	-37184	-36748	-28330	-33156	-19565	-21892	-36175	-34864	-36195	-32278		-5494	-36966	-30743	-20728.5	-35519.5	-34236.5		0.139251	0.936939	0.779211	0.525384	0.900276	0.867757
	176	1752.29	25	46685	49428	11923	11956	11510	12678	11056	13055	13311	12777	15037	12796		-7610	-3295	-37310	-36688	-28367	-33218	-19685	-22001	-36189	-34843	-36127	-32294		-5452.5	-36999	-30792.5	-20843	-35516	-34210.5		0.138199	0.937776	0.780466	0.528286	0.900188	0.867098
	177	1762.31	25	46790	49147	11922	12010	11552	12800	11079	13010	13174	12793	14903	12729		-7505	-3576	-37311	-36634	-28325	-33096	-19662	-22046	-36326	-34827	-36261	-32361		-5540.5	-36972.5	-30710.5	-20854	-35576.5	-34311		0.140429	0.937104	0.778387	0.528565	0.901721	0.869646
	178	1772.32	24.9	46823	49435	11981	11941	11468	12680	11096	13095	13165	12661	14885	12761		-7472	-3288	-37252	-36703	-28409	-33216	-19645	-21961	-36335	-34959	-36279	-32329		-5380	-36977.5	-30812.5	-20803	-35647	-34304		0.136361	0.937231	0.780973	0.527272	0.903508	0.869468
	179	1782.33	25	46762	49099	11964	11961	11447	12710	11046	13086	13211	12642	14789	12736		-7533	-3624	-37269	-36683	-28430	-33186	-19695	-21970	-36289	-34978	-36375	-32354		-5578.5	-36976	-30808	-20832.5	-35633.5	-34364.5		0.141393	0.937193	0.780859	0.52802	0.903166	0.871002
	180	1792.35	25.1	46658	49345	11929	11903	11443	12709	10927	13027	13148	12642	14763	12672		-7637	-3378	-37304	-36741	-28434	-33187	-19814	-22029	-36352	-34978	-36401	-32418		-5507.5	-37022.5	-30810.5	-20921.5	-35665	-34409.5		0.139593	0.938371	0.780922	0.530276	0.903964	0.872142
	181	1802.36	24.9	46578	49058	11891	11828	11438	12667	10948	12900	13074	12619	14809	12858		-7717	-3665	-37342	-36816	-28439	-33229	-19793	-22156	-36426	-35001	-36355	-32232		-5691	-37079	-30834	-20974.5	-35713.5	-34293.5		0.144244	0.939803	0.781518	0.531619	0.905193	0.869202
	182	1812.38	25	46924	49119	11866	11808	11514	12678	10928	12897	13070	12608	14784	12755		-7371	-3604	-37367	-36836	-28363	-33218	-19813	-22159	-36430	-35012	-36380	-32335		-5487.5	-37101.5	-30790.5	-20986	-35721	-34357.5		0.139086	0.940374	0.780415	0.531911	0.905383	0.870824
	183	1822.4	25	46558	49199	11873	11831	11437	12644	10908	12957	12996	12603	14654	12710		-7737	-3524	-37360	-36813	-28440	-33252	-19833	-22099	-36504	-35017	-36510	-32380		-5630.5	-37086.5	-30846	-20966	-35760.5	-34445		0.14271	0.939993	0.781822	0.531404	0.906385	0.873042
	184	1832.41	24.9	46418	49182	11845	11745	11237	12579	10843	12862	12985	12565	14793	12596		-7877	-3541	-37388	-36899	-28640	-33317	-19898	-22194	-36515	-35055	-36371	-32494		-5709	-37143.5	-30978.5	-21046	-35785	-34432.5		0.1447	0.941438	0.78518	0.533431	0.907006	0.872725
	185	1842.43	25	46370	49172	11889	11806	11305	12715	10863	12816	13042	12491	14790	12674		-7925	-3551	-37344	-36838	-28572	-33181	-19878	-22240	-36458	-35129	-36374	-32416		-5738	-37091	-30876.5	-21059	-35793.5	-34395		0.145435	0.940107	0.782595	0.533761	0.907221	0.871775
	186	1852.43	25.1	46511	49037	11718	11697	11235	12563	10948	12967	13083	12505	14784	12550		-7784	-3686	-37515	-36947	-28642	-33333	-19793	-22089	-36417	-35115	-36380	-32540		-5735	-37231	-30987.5	-20941	-35766	-34460		0.145359	0.943656	0.785408	0.53077	0.906524	0.873422
	187	1862.45	24.9	46615	49125	11771	11741	11214	12536	10839	12887	12995	12508	14661	12531		-7680	-3598	-37462	-36903	-28663	-33360	-19902	-22169	-36505	-35112	-36503	-32559		-5639	-37182.5	-31011.5	-21035.5	-35808.5	-34531		0.142926	0.942427	0.786017	0.533165	0.907601	0.875222
	188	1872.47	25	46541	49137	11781	11736	11294	12546	10837	12846	12874	12441	14597	12500		-7754	-3586	-37452	-36908	-28583	-33350	-19904	-22210	-36626	-35179	-36567	-32590		-5670	-37180	-30966.5	-21057	-35902.5	-34578.5		0.143712	0.942363	0.784876	0.53371	0.909984	0.876426
	189	1882.48	25	46419	49215	11751	11695	11234	12456	10783	12873	12866	12495	14679	12584		-7876	-3508	-37482	-36949	-28643	-33440	-19958	-22183	-36634	-35125	-36485	-32506		-5692	-37215.5	-31041.5	-21070.5	-35879.5	-34495.5		0.144269	0.943263	0.786777	0.534052	0.909401	0.874322
	190	1892.49	24.8	46271	49248	11745	11611	11212	12503	10702	12713	12944	12392	14689	12508		-8024	-3475	-37488	-37033	-28665	-33393	-20039	-22343	-36556	-35228	-36475	-32582		-5749.5	-37260.5	-31029	-21191	-35892	-34528.5		0.145727	0.944404	0.78646	0.537107	0.909718	0.875158
	191	1902.5	25	46479	49238	11724	11566	11237	12539	10783	12784	12857	12403	14612	12481		-7816	-3485	-37509	-37078	-28640	-33357	-19958	-22272	-36643	-35217	-36552	-32609		-5650.5	-37293.5	-30998.5	-21115	-35930	-34580.5		0.143217	0.94524	0.785687	0.53518	0.910681	0.876476
	192	1912.5	25.1	46510	49071	11629	11652	11180	12432	10786	12725	12835	12439	14516	12464		-7785	-3652	-37604	-36992	-28697	-33464	-19955	-22331	-36665	-35181	-36648	-32626		-5718.5	-37298	-31080.5	-21143	-35923	-34637		0.144941	0.945354	0.787765	0.53589	0.910503	0.877908
	193	1922.51	24.9	46280	49122	11648	11630	11219	12417	10784	12715	12796	12265	14628	12462		-8015	-3601	-37585	-37014	-28658	-33479	-19957	-22341	-36704	-35355	-36536	-32628		-5808	-37299.5	-31068.5	-21149	-36029.5	-34582		0.147209	0.945392	0.787461	0.536042	0.913203	0.876514
	194	1932.52	25	46439	49208	11671	11508	11133	12361	10702	12726	12828	12337	14466	12467		-7856	-3515	-37562	-37136	-28744	-33535	-20039	-22330	-36672	-35283	-36698	-32623		-5685.5	-37349	-31139.5	-21184.5	-35977.5	-34660.5		0.144105	0.946647	0.789261	0.536942	0.911885	0.878504
	195	1942.53	25.1	46452	49099	11641	11465	11235	12385	10720	12700	12800	12328	14450	12284		-7843	-3624	-37592	-37179	-28642	-33511	-20021	-22356	-36700	-35292	-36714	-32806		-5733.5	-37385.5	-31076.5	-21188.5	-35996	-34760		0.145321	0.947572	0.787664	0.537043	0.912354	0.881026
	196	1952.55	25	46220	48943	11615	11478	11122	12394	10749	12600	12791	12273	14434	12345		-8075	-3780	-37618	-37166	-28755	-33502	-19992	-22456	-36709	-35347	-36730	-32745		-5927.5	-37392	-31128.5	-21224	-36028	-34737.5		0.150238	0.947737	0.788982	0.537943	0.913165	0.880456
	197	1962.56	25	46085	49067	11626	11503	11066	12420	10639	12609	12758	12313	14332	12337		-8210	-3656	-37607	-37141	-28811	-33476	-20102	-22447	-36742	-35307	-36832	-32753		-5933	-37374	-31143.5	-21274.5	-36024.5	-34792.5		0.150378	0.94728	0.789362	0.539223	0.913076	0.88185
	198	1972.57	25.1	46200	49019	11627	11493	11040	12403	10660	12590	12688	12227	14368	12329		-8095	-3704	-37606	-37151	-28837	-33493	-20081	-22466	-36812	-35393	-36796	-32761		-5899.5	-37378.5	-31165	-21273.5	-36102.5	-34778.5		0.149529	0.947394	0.789907	0.539198	0.915053	0.881495
	199	1982.58	24.9	46478	49085	11531	11507	11026	12408	10621	12569	12654	12192	14447	12343		-7817	-3638	-37702	-37137	-28851	-33488	-20120	-22487	-36846	-35428	-36717	-32747		-5727.5	-37419.5	-31169.5	-21303.5	-36137	-34732		0.145169	0.948434	0.790021	0.539958	0.915927	0.880316
	200	1992.59	25	46295	49153	11552	11423	10986	12278	10670	12583	12672	12216	14322	12319		-8000	-3570	-37681	-37221	-28891	-33618	-20071	-22473	-36828	-35404	-36842	-32771		-5785	-37451	-31254.5	-21272	-36116	-34806.5		0.146626	0.949232	0.792176	0.53916	0.915395	0.882205
	201	2002.61	25.1	46207	49016	11553	11450	11077	12252	10538	12504	12572	12124	14323	12296		-8088	-3707	-37680	-37194	-28800	-33644	-20203	-22552	-36928	-35496	-36841	-32794		-5897.5	-37437	-31222	-21377.5	-36212	-34817.5		0.149478	0.948877	0.791352	0.541834	0.917828	0.882483
	202	2012.63	25.1	46364	48773	11527	11397	11110	12360	10536	12512	12640	12117	14282	12263		-7931	-3950	-37706	-37247	-28767	-33536	-20205	-22544	-36860	-35503	-36882	-32827		-5940.5	-37476.5	-31151.5	-21374.5	-36181.5	-34854.5		0.150568	0.949878	0.789565	0.541757	0.917055	0.883421
	203	2022.65	25	46168	48933	11508	11414	10986	12216	10579	12494	12669	12179	14305	12278		-8127	-3790	-37725	-37230	-28891	-33680	-20162	-22562	-36831	-35441	-36859	-32812		-5958.5	-37477.5	-31285.5	-21362	-36136	-34835.5		0.151024	0.949904	0.792961	0.541441	0.915902	0.88294
	204	2032.66	25	46218	48841	11491	11413	11040	12214	10480	12581	12621	12173	14251	12249		-8077	-3882	-37742	-37231	-28837	-33682	-20261	-22475	-36879	-35447	-36913	-32841		-5979.5	-37486.5	-31259.5	-21368	-36163	-34877		0.151556	0.950132	0.792302	0.541593	0.916586	0.883991
	205	2042.67	25.1	46029	48784	11405	11284	11031	12246	10461	12462	12551	12117	14238	12206		-8266	-3939	-37828	-37360	-28846	-33650	-20280	-22594	-36949	-35503	-36926	-32884		-6102.5	-37594	-31248	-21437	-36226	-34905		0.154674	0.952856	0.792011	0.543342	0.918183	0.884701
	206	2052.69	24.9	46071	49009	11491	11423	11011	12220	10493	12477	12586	12051	14185	12137		-8224	-3714	-37742	-37221	-28866	-33676	-20248	-22579	-36914	-35569	-36979	-32953		-5969	-37481.5	-31271	-21413.5	-36241.5	-34966		0.15129	0.950005	0.792594	0.542746	0.918576	0.886247
	207	2062.7	25.1	46106	48796	11509	11377	10881	12142	10458	12381	12460	12048	14101	12203		-8189	-3927	-37724	-37267	-28996	-33754	-20283	-22675	-37040	-35572	-37063	-32887		-6058	-37495.5	-31375	-21479	-36306	-34975		0.153546	0.95036	0.79523	0.544406	0.920211	0.886475
	208	2072.72	25.1	45999	48691	11433	11357	10929	12175	10469	12378	12536	12097	14165	12219		-8296	-4032	-37800	-37287	-28948	-33721	-20272	-22678	-36964	-35523	-36999	-32871		-6164	-37543.5	-31334.5	-21475	-36243.5	-34935		0.156233	0.951577	0.794203	0.544305	0.918627	0.885462
	209	2082.73	24.9	46342	48750	11346	11284	10939	12131	10391	12355	12435	12053	14173	12082		-7953	-3973	-37887	-37360	-28938	-33765	-20350	-22701	-37065	-35567	-36991	-33008		-5963	-37623.5	-31351.5	-21525.5	-36316	-34999.5		0.151138	0.953604	0.794634	0.545585	0.920464	0.887096
	210	2092.74	25.1	46186	48712	11388	11196	10919	12130	10474	12356	12412	11970	14084	12159		-8109	-4011	-37845	-37448	-28958	-33766	-20267	-22700	-37088	-35650	-37080	-32931		-6060	-37646.5	-31362	-21483.5	-36369	-35005.5		0.153597	0.954187	0.7949	0.54452	0.921808	0.887248
	211	2102.76	25.1	45662	48745	11302	11189	10838	12078	10302	12311	12439	11932	14109	12181		-8633	-3978	-37931	-37455	-29039	-33818	-20439	-22745	-37061	-35688	-37055	-32909		-6305.5	-37693	-31428.5	-21592	-36374.5	-34982		0.159819	0.955366	0.796586	0.54727	0.921947	0.886653
	212	2112.77	24.9	45981	48848	11301	11186	10831	12131	10370	12317	12451	11900	14128	12069		-8314	-3875	-37932	-37458	-29046	-33765	-20371	-22739	-37049	-35720	-37036	-33021		-6094.5	-37695	-31405.5	-21555	-36384.5	-35028.5		0.154471	0.955416	0.796003	0.546332	0.922201	0.887831
	213	2122.79	25	46010	48767	11342	11072	10724	12105	10347	12339	12434	11943	13987	12125		-8285	-3956	-37891	-37572	-29153	-33791	-20394	-22717	-37066	-35677	-37177	-32965		-6120.5	-37731.5	-31472	-21555.5	-36371.5	-35071		0.15513	0.956342	0.797688	0.546345	0.921871	0.888909
	214	2132.79	25	45871	48593	11276	11171	10711	12096	10360	12256	12303	11916	13985	12094		-8424	-4130	-37957	-37473	-29166	-33800	-20381	-22800	-37197	-35704	-37179	-32996		-6277	-37715	-31483	-21590.5	-36450.5	-35087.5		0.159097	0.955923	0.797967	0.547232	0.923873	0.889327
	215	2142.8	24.9	45722	48691	11304	11169	10885	12067	10376	12234	12359	11846	14018	12022		-8573	-4032	-37929	-37475	-28992	-33829	-20365	-22822	-37141	-35774	-37146	-33068		-6302.5	-37702	-31410.5	-21593.5	-36457.5	-35107		0.159743	0.955594	0.79613	0.547308	0.924051	0.889821
	216	2152.83	25	45892	48571	11281	11171	10807	12073	10296	12263	12363	11914	14017	12067		-8403	-4152	-37952	-37473	-29070	-33823	-20445	-22793	-37137	-35706	-37147	-33023		-6277.5	-37712.5	-31446.5	-21619	-36421.5	-35085		0.159109	0.95586	0.797042	0.547955	0.923138	0.889263
	217	2162.84	25.1	45590	48597	11209	11178	10751	12049	10219	12133	12309	11852	13979	11947		-8705	-4126	-38024	-37466	-29126	-33847	-20522	-22923	-37191	-35768	-37185	-33143		-6415.5	-37745	-31486.5	-21722.5	-36479.5	-35164		0.162607	0.956684	0.798056	0.550578	0.924608	0.891266
	218	2172.86	24.9	45901	48634	11308	11164	10760	11936	10291	12246	12339	11794	13917	12019		-8394	-4089	-37925	-37480	-29117	-33960	-20450	-22810	-37161	-35826	-37247	-33071		-6241.5	-37702.5	-31538.5	-21630	-36493.5	-35159		0.158197	0.955607	0.799374	0.548233	0.924963	0.891139
	219	2182.88	25	45751	48690	11153	11104	10745	12028	10233	12103	12302	11759	13938	11955		-8544	-4033	-38080	-37540	-29132	-33868	-20508	-22953	-37198	-35861	-37226	-33135		-6288.5	-37810	-31500	-21730.5	-36529.5	-35180.5		0.159388	0.958331	0.798398	0.550781	0.925876	0.891684
	220	2192.9	25.1	45736	48709	11251	11142	10758	11909	10191	12052	12232	11809	13852	11968		-8559	-4014	-37982	-37502	-29119	-33987	-20550	-23004	-37268	-35811	-37312	-33122		-6286.5	-37742	-31553	-21777	-36539.5	-35217		0.159337	0.956608	0.799741	0.551959	0.926129	0.892609
	221	2202.91	24.9	45811	48645	11160	11092	10781	11987	10223	12184	12306	11777	13865	11945		-8484	-4078	-38073	-37552	-29096	-33909	-20518	-22872	-37194	-35843	-37299	-33145		-6281	-37812.5	-31502.5	-21695	-36518.5	-35222		0.159198	0.958395	0.798461	0.549881	0.925597	0.892736
	222	2212.93	25	45742	48300	11174	11082	10644	11983	10212	12149	12255	11752	13900	11958		-8553	-4423	-38059	-37562	-29233	-33913	-20529	-22907	-37245	-35868	-37264	-33132		-6488	-37810.5	-31573	-21718	-36556.5	-35198		0.164445	0.958344	0.800248	0.550464	0.92656	0.892128
	223	2222.95	25	45591	48596	11117	11038	10670	11924	10221	12077	12292	11755	13841	11831		-8704	-4127	-38116	-37606	-29207	-33972	-20520	-22979	-37208	-35865	-37323	-33259		-6415.5	-37861	-31589.5	-21749.5	-36536.5	-35291		0.162607	0.959624	0.800667	0.551262	0.926053	0.894485
	224	2232.97	25.1	45536	48416	11068	10961	10620	11863	10163	12023	12112	11690	13873	11914		-8759	-4307	-38165	-37683	-29257	-34033	-20578	-23033	-37388	-35930	-37291	-33176		-6533	-37924	-31645	-21805.5	-36659	-35233.5		0.165585	0.961221	0.802073	0.552682	0.929158	0.893027
	225	2242.99	25	45790	48479	11181	10993	10589	11942	10133	12043	12154	11741	13728	11830		-8505	-4244	-38052	-37651	-29288	-33954	-20608	-23013	-37346	-35879	-37436	-33260		-6374.5	-37851.5	-31621	-21810.5	-36612.5	-35348		0.161568	0.959383	0.801465	0.552808	0.927979	0.895929
	226	2253.01	25.1	45522	48587	11077	11005	10660	11874	10135	11935	12078	11698	13796	11862		-8773	-4136	-38156	-37639	-29217	-34022	-20606	-23121	-37422	-35922	-37368	-33228		-6454.5	-37897.5	-31619.5	-21863.5	-36672	-35298		0.163596	0.960549	0.801427	0.554152	0.929488	0.894662
	227	2263.03	25	45639	48531	11061	10977	10614	11812	10098	11955	12203	11683	13729	11837		-8656	-4192	-38172	-37667	-29263	-34084	-20643	-23101	-37297	-35937	-37435	-33253		-6424	-37919.5	-31673.5	-21872	-36617	-35344		0.162823	0.961107	0.802796	0.554367	0.928093	0.895828
	228	2273.04	24.9	45518	48322	11089	10988	10620	11808	10101	12000	12120	11722	13740	11784		-8777	-4401	-38144	-37656	-29257	-34088	-20640	-23056	-37380	-35898	-37424	-33306		-6589	-37900	-31672.5	-21848	-36639	-35365		0.167005	0.960612	0.80277	0.553759	0.928651	0.89636
	229	2283.05	25	45739	48258	11044	10945	10572	11808	10024	11938	12150	11586	13801	11788		-8556	-4465	-38189	-37699	-29305	-34088	-20717	-23118	-37350	-36034	-37363	-33302		-6510.5	-37944	-31696.5	-21917.5	-36692	-35332.5		0.165015	0.961728	0.803379	0.55552	0.929994	0.895537
	230	2293.06	25.1	45528	48355	11017	10991	10561	11825	9984	11828	12145	11606	13536	11754		-8767	-4368	-38216	-37653	-29316	-34071	-20757	-23228	-37355	-36014	-37628	-33336		-6567.5	-37934.5	-31693.5	-21992.5	-36684.5	-35482		0.16646	0.961487	0.803303	0.557421	0.929804	0.899326
	231	2303.07	24.9	45470	48087	10960	10961	10662	11816	10010	11959	12106	11563	13692	11833		-8825	-4636	-38273	-37683	-29215	-34080	-20731	-23097	-37394	-36057	-37472	-33257		-6730.5	-37978	-31647.5	-21914	-36725.5	-35364.5		0.170591	0.962589	0.802137	0.555432	0.930844	0.896348
	232	2313.08	25	45535	48257	10978	10852	10522	11793	10054	11875	11963	11528	13648	11755		-8760	-4466	-38255	-37792	-29355	-34103	-20687	-23181	-37537	-36092	-37516	-33335		-6613	-38023.5	-31729	-21934	-36814.5	-35425.5		0.167613	0.963743	0.804202	0.555939	0.933099	0.897894
	233	2323.09	25.1	45538	48317	10936	10834	10634	11730	10077	11860	12054	11564	13604	11755		-8757	-4406	-38297	-37810	-29243	-34166	-20664	-23196	-37446	-36056	-37560	-33335		-6581.5	-38053.5	-31704.5	-21930	-36751	-35447.5		0.166815	0.964503	0.803581	0.555837	0.93149	0.898451
	234	2333.1	25	45496	48122	10978	10814	10506	11737	10035	11839	11929	11605	13693	11732		-8799	-4601	-38255	-37830	-29371	-34159	-20706	-23217	-37571	-36015	-37471	-33358		-6700	-38042.5	-31765	-21961.5	-36793	-35414.5		0.169818	0.964224	0.805115	0.556636	0.932554	0.897615
	235	2343.11	25.1	45320	48035	10967	10878	10535	11737	9903	11807	12086	11512	13554	11688		-8975	-4688	-38266	-37766	-29342	-34159	-20838	-23249	-37414	-36108	-37610	-33402		-6831.5	-38016	-31750.5	-22043.5	-36761	-35506		0.173151	0.963552	0.804747	0.558714	0.931743	0.899934
	236	2353.11	25.1	45563	48146	10962	10900	10417	11694	10012	11784	11916	11551	13652	11709		-8732	-4577	-38271	-37744	-29460	-34202	-20729	-23272	-37584	-36069	-37512	-33381		-6654.5	-38007.5	-31831	-22000.5	-36826.5	-35446.5		0.168665	0.963337	0.806788	0.557624	0.933403	0.898426
	237	2363.13	24.9	45253	47932	10967	10801	10519	11646	9968	11766	11913	11416	13605	11775		-9042	-4791	-38266	-37843	-29358	-34250	-20773	-23290	-37587	-36204	-37559	-33315		-6916.5	-38054.5	-31804	-22031.5	-36895.5	-35437		0.175305	0.964528	0.806103	0.55841	0.935152	0.898185
	238	2373.14	25.1	45374	48029	10882	10868	10504	11659	9924	11758	11911	11557	13601	11646		-8921	-4694	-38351	-37776	-29373	-34237	-20817	-23298	-37589	-36063	-37563	-33444		-6807.5	-38063.5	-31805	-22057.5	-36826	-35503.5		0.172543	0.964756	0.806129	0.559069	0.933391	0.899871
	239	2383.15	25.1	45303	47980	10845	10778	10481	11736	9855	11786	11886	11497	13458	11589		-8992	-4743	-38388	-37866	-29396	-34160	-20886	-23270	-37614	-36123	-37706	-33501		-6867.5	-38127	-31778	-22078	-36868.5	-35603.5		0.174063	0.966366	0.805444	0.559588	0.934468	0.902405
	240	2393.16	24.9	45225	48112	10870	10803	10381	11667	9894	11782	11870	11516	13589	11703		-9070	-4611	-38363	-37841	-29496	-34229	-20847	-23274	-37630	-36104	-37575	-33387		-6840.5	-38102	-31862.5	-22060.5	-36867	-35481		0.173379	0.965732	0.807586	0.559145	0.93443	0.8993
	241	2403.17	25.1	45281	48094	10911	10813	10452	11584	9956	11749	11893	11504	13506	11602		-9014	-4629	-38322	-37831	-29425	-34312	-20785	-23307	-37607	-36116	-37658	-33488		-6821.5	-38076.5	-31868.5	-22046	-36861.5	-35573		0.172898	0.965086	0.807738	0.558777	0.934291	0.901632
	242	2413.19	25.1	45445	48068	10816	10758	10350	11707	9880	11687	11881	11449	13503	11584		-8850	-4655	-38417	-37886	-29527	-34189	-20861	-23369	-37619	-36171	-37661	-33506		-6752.5	-38151.5	-31858	-22115	-36895	-35583.5		0.171149	0.966987	0.807472	0.560526	0.93514	0.901898
	243	2423.21	24.9	45181	48063	10909	10785	10425	11624	9865	11679	11890	11421	13451	11676		-9114	-4660	-38324	-37859	-29452	-34272	-20876	-23377	-37610	-36199	-37713	-33414		-6887	-38091.5	-31862	-22126.5	-36904.5	-35563.5		0.174558	0.965466	0.807573	0.560818	0.93538	0.901391
	244	2433.23	25.1	45450	48230	10846	10697	10466	11591	9780	11759	11780	11414	13404	11589		-8845	-4493	-38387	-37947	-29411	-34305	-20961	-23297	-37720	-36206	-37760	-33501		-6669	-38167	-31858	-22129	-36963	-35630.5		0.169032	0.96738	0.807472	0.560881	0.936863	0.90309
	245	2443.25	25.1	45160	48036	10847	10730	10366	11561	9747	11713	11758	11341	13483	11604		-9135	-4687	-38386	-37914	-29511	-34335	-20994	-23343	-37742	-36279	-37681	-33486		-6911	-38150	-31923	-22168.5	-37010.5	-35583.5		0.175166	0.966949	0.809119	0.561882	0.938067	0.901898
	246	2453.27	24.9	45326	47986	10819	10679	10384	11529	9725	11643	11816	11372	13438	11619		-8969	-4737	-38414	-37965	-29493	-34367	-21016	-23413	-37684	-36248	-37726	-33471		-6853	-38189.5	-31930	-22214.5	-36966	-35598.5		0.173696	0.96795	0.809297	0.563048	0.936939	0.902279
	247	2463.27	25	45154	47802	10756	10706	10365	11577	9809	11542	11716	11313	13361	11523		-9141	-4921	-38477	-37938	-29512	-34319	-20932	-23514	-37784	-36307	-37803	-33567		-7031	-38207.5	-31915.5	-22223	-37045.5	-35685		0.178208	0.968406	0.808929	0.563264	0.938954	0.904471
	248	2473.29	25.1	44989	48020	10714	10658	10290	11483	9795	11621	11771	11302	13418	11655		-9306	-4703	-38519	-37986	-29587	-34413	-20946	-23435	-37729	-36318	-37746	-33435		-7004.5	-38252.5	-32000	-22190.5	-37023.5	-35590.5		0.177536	0.969547	0.811071	0.56244	0.938397	0.902076
	249	2483.31	24.9	45057	48205	10773	10659	10390	11463	9795	11607	11776	11358	13371	11479		-9238	-4518	-38460	-37985	-29487	-34433	-20946	-23449	-37724	-36262	-37793	-33611		-6878	-38222.5	-31960	-22197.5	-36993	-35702		0.17433	0.968786	0.810057	0.562617	0.937624	0.904902
	250	2493.32	25	45337	48071	10802	10650	10328	11506	9756	11500	11791	11262	13357	11498		-8958	-4652	-38431	-37994	-29549	-34390	-20985	-23556	-37709	-36358	-37807	-33592		-6805	-38212.5	-31969.5	-22270.5	-37033.5	-35699.5		0.172479	0.968533	0.810298	0.564467	0.93865	0.904839
	251	2503.32	25	45188	48206	10678	10639	10381	11502	9690	11456	11733	11221	13312	11431		-9107	-4517	-38555	-38005	-29496	-34394	-21051	-23600	-37767	-36399	-37852	-33659		-6812	-38280	-31945	-22325.5	-37083	-35755.5		0.172657	0.970244	0.809677	0.565862	0.939905	0.906258
	252	2513.34	24.9	45004	48052	10696	10585	10356	11441	9734	11442	11684	11357	13325	11496		-9291	-4671	-38537	-38059	-29521	-34455	-21007	-23614	-37816	-36263	-37839	-33594		-6981	-38298	-31988	-22310.5	-37039.5	-35716.5		0.17694	0.9707	0.810767	0.565481	0.938802	0.905269
	253	2523.35	25	45221	47847	10750	10553	10265	11550	9706	11514	11750	11349	13276	11453		-9074	-4876	-38483	-38091	-29612	-34346	-21035	-23542	-37750	-36271	-37888	-33637		-6975	-38287	-31979	-22288.5	-37010.5	-35762.5		0.176788	0.970421	0.810539	0.564924	0.938067	0.906435
	254	2533.37	25.1	45196	47972	10748	10581	10290	11356	9711	11485	11733	11219	13261	11488		-9099	-4751	-38485	-38063	-29587	-34540	-21030	-23571	-37767	-36401	-37903	-33602		-6925	-38274	-32063.5	-22300.5	-37084	-35752.5		0.175521	0.970092	0.812681	0.565228	0.93993	0.906182
	255	2543.38	25.1	44978	47772	10663	10567	10168	11444	9674	11460	11688	11289	13098	11392		-9317	-4951	-38570	-38077	-29709	-34452	-21067	-23596	-37812	-36331	-38066	-33698		-7134	-38323.5	-32080.5	-22331.5	-37071.5	-35882		0.180818	0.971346	0.813111	0.566014	0.939613	0.909464
	256	2553.39	25	44858	47683	10670	10609	10179	11485	9665	11438	11665	11284	13205	11421		-9437	-5040	-38563	-38035	-29698	-34411	-21076	-23618	-37835	-36336	-37959	-33669		-7238.5	-38299	-32054.5	-22347	-37085.5	-35814		0.183467	0.970725	0.812452	0.566406	0.939968	0.907741
	257	2563.4	25.1	45102	48083	10604	10541	10191	11395	9648	11496	11636	11209	13197	11415		-9193	-4640	-38629	-38103	-29686	-34501	-21093	-23560	-37864	-36411	-37967	-33675		-6916.5	-38366	-32093.5	-22326.5	-37137.5	-35821		0.175305	0.972424	0.813441	0.565887	0.941286	0.907918
	258	2573.41	25	44919	47814	10694	10535	10212	11392	9676	11448	11601	11251	13289	11387		-9376	-4909	-38539	-38109	-29665	-34504	-21065	-23608	-37899	-36369	-37875	-33703		-7142.5	-38324	-32084.5	-22336.5	-37134	-35789		0.181034	0.971359	0.813213	0.56614	0.941197	0.907107
	259	2583.43	24.9	45103	47959	10675	10490	10176	11366	9659	11433	11640	11160	13161	11425		-9192	-4764	-38558	-38154	-29701	-34530	-21082	-23623	-37860	-36460	-38003	-33665		-6978	-38356	-32115.5	-22352.5	-37160	-35834		0.176864	0.97217	0.813999	0.566546	0.941856	0.908248
	260	2593.45	25.1	45134	47824	10700	10399	10192	11345	9606	11306	11602	11236	13088	11333		-9161	-4899	-38533	-38245	-29685	-34551	-21135	-23750	-37898	-36384	-38076	-33757		-7030	-38389	-32118	-22442.5	-37141	-35916.5		0.178182	0.973007	0.814062	0.568827	0.941375	0.910339
	261	2603.47	25.1	44995	47844	10604	10450	10189	11325	9600	11400	11582	11200	13145	11369		-9300	-4879	-38629	-38194	-29688	-34571	-21141	-23656	-37918	-36420	-38019	-33721		-7089.5	-38411.5	-32129.5	-22398.5	-37169	-35870		0.17969	0.973577	0.814353	0.567712	0.942084	0.90916
	262	2613.48	25	45028	47879	10505	10502	10138	11352	9590	11372	11527	11167	13222	11394		-9267	-4844	-38728	-38142	-29739	-34544	-21151	-23684	-37973	-36453	-37942	-33696		-7055.5	-38435	-32141.5	-22417.5	-37213	-35819		0.178829	0.974172	0.814658	0.568193	0.9432	0.907867
	263	2623.49	25	44978	47879	10573	10462	10134	11355	9568	11387	11604	11210	13170	11247		-9317	-4844	-38660	-38182	-29743	-34541	-21173	-23669	-37896	-36410	-37994	-33843		-7080.5	-38421	-32142	-22421	-37153	-35918.5		0.179462	0.973818	0.81467	0.568282	0.941679	0.910389
	264	2633.5	25.1	44849	47725	10585	10477	10190	11282	9562	11273	11482	11068	12978	11297		-9446	-4998	-38648	-38167	-29687	-34614	-21179	-23783	-38018	-36552	-38186	-33793		-7222	-38407.5	-32150.5	-22481	-37285	-35989.5		0.183049	0.973475	0.814886	0.569803	0.945025	0.912189
	265	2643.51	24.9	44849	47498	10515	10400	10136	11328	9508	11288	11524	11075	13029	11281		-9446	-5225	-38718	-38244	-29741	-34568	-21233	-23768	-37976	-36545	-38135	-33809		-7335.5	-38481	-32154.5	-22500.5	-37260.5	-35972		0.185925	0.975338	0.814987	0.570297	0.944404	0.911745
	266	2653.51	25	44820	47694	10533	10332	10139	11334	9513	11320	11533	11109	13089	11366		-9475	-5029	-38700	-38312	-29738	-34562	-21228	-23736	-37967	-36511	-38075	-33724		-7252	-38506	-32150	-22482	-37239	-35899.5		0.183809	0.975972	0.814873	0.569828	0.943859	0.909908
	267	2663.53	25.1	44842	47868	10498	10440	10087	11292	9542	11336	11460	11127	13053	11342		-9453	-4855	-38735	-38204	-29790	-34604	-21199	-23720	-38040	-36493	-38111	-33748		-7154	-38469.5	-32197	-22459.5	-37266.5	-35929.5		0.181325	0.975047	0.816064	0.569258	0.944556	0.910668
	268	2673.54	24.9	44644	47679	10482	10403	10100	11220	9518	11171	11475	11025	13013	11231		-9651	-5044	-38751	-38241	-29777	-34676	-21223	-23885	-38025	-36595	-38151	-33859		-7347.5	-38496	-32226.5	-22554	-37310	-36005		0.18623	0.975719	0.816812	0.571653	0.945658	0.912582
	269	2683.55	25	44950	47859	10564	10350	10075	11311	9527	11315	11432	11052	13017	11142		-9345	-4864	-38669	-38294	-29802	-34585	-21214	-23741	-38068	-36568	-38147	-33948		-7104.5	-38481.5	-32193.5	-22477.5	-37318	-36047.5		0.18007	0.975351	0.815976	0.569714	0.945861	0.913659
	270	2693.56	25	44698	47772	10462	10364	10045	11240	9460	11161	11440	11027	13061	11301		-9597	-4951	-38771	-38280	-29832	-34656	-21281	-23895	-38060	-36593	-38103	-33789		-7274	-38525.5	-32244	-22588	-37326.5	-35946		0.184367	0.976466	0.817256	0.572515	0.946076	0.911086
	271	2703.57	24.9	44752	47847	10430	10366	10063	11266	9422	11136	11468	11033	12944	11215		-9543	-4876	-38803	-38278	-29814	-34630	-21319	-23920	-38032	-36587	-38220	-33875		-7209.5	-38540.5	-32222	-22619.5	-37309.5	-36047.5		0.182732	0.976846	0.816698	0.573313	0.945646	0.913659
	272	2713.59	25	44582	47652	10445	10339	9978	11201	9452	11203	11376	10956	12966	11167		-9713	-5071	-38788	-38305	-29899	-34695	-21289	-23853	-38124	-36664	-38198	-33923		-7392	-38546.5	-32297	-22571	-37394	-36060.5		0.187357	0.976999	0.818599	0.572084	0.947787	0.913988
	273	2723.6	25.1	44821	47285	10472	10305	10022	11145	9412	11123	11353	10988	12895	11195		-9474	-5438	-38761	-38339	-29855	-34751	-21329	-23933	-38147	-36632	-38269	-33895		-7456	-38550	-32303	-22631	-37389.5	-36082		0.18898	0.977087	0.818751	0.573605	0.947673	0.914533
	274	2733.61	24.9	44787	47708	10385	10292	10060	11147	9408	11172	11301	11048	12887	11147		-9508	-5015	-38848	-38352	-29817	-34749	-21333	-23884	-38199	-36572	-38277	-33943		-7261.5	-38600	-32283	-22608.5	-37385.5	-36110		0.18405	0.978355	0.818244	0.573034	0.947572	0.915243
	275	2743.63	25	44838	47382	10478	10234	9945	11113	9438	11155	11316	10894	12932	11237		-9457	-5341	-38755	-38410	-29932	-34783	-21303	-23901	-38184	-36726	-38232	-33853		-7399	-38582.5	-32357.5	-22602	-37455	-36042.5		0.187535	0.977911	0.820132	0.57287	0.949333	0.913532
	276	2753.64	25	44611	47346	10376	10244	10019	11167	9347	11121	11331	10949	12907	11147		-9684	-5377	-38857	-38400	-29858	-34729	-21394	-23935	-38169	-36671	-38257	-33943		-7530.5	-38628.5	-32293.5	-22664.5	-37420	-36100		0.190868	0.979077	0.81851	0.574454	0.948446	0.91499
	277	2763.66	25	44664	47474	10363	10286	10002	11062	9345	11159	11346	10920	12856	11118		-9631	-5249	-38870	-38358	-29875	-34834	-21396	-23897	-38154	-36700	-38308	-33972		-7440	-38614	-32354.5	-22646.5	-37427	-36140		0.188574	0.978709	0.820056	0.573998	0.948624	0.916003
	278	2773.67	25	44515	47192	10298	10277	9971	11175	9351	11040	11314	10832	12861	11217		-9780	-5531	-38935	-38367	-29906	-34721	-21390	-24016	-38186	-36788	-38303	-33873		-7655.5	-38651	-32313.5	-22703	-37487	-36088		0.194036	0.979647	0.819017	0.57543	0.950144	0.914685
	279	2783.69	25.1	44543	47366	10386	10220	9965	11041	9330	11011	11343	11021	12836	11193		-9752	-5357	-38847	-38424	-29912	-34855	-21411	-24045	-38157	-36599	-38328	-33897		-7554.5	-38635.5	-32383.5	-22728	-37378	-36112.5		0.191476	0.979254	0.820791	0.576063	0.947382	0.915306
	280	2793.7	24.9	44475	47313	10279	10221	9953	11090	9358	11016	11275	10853	12873	11148		-9820	-5410	-38954	-38423	-29924	-34806	-21383	-24040	-38225	-36767	-38291	-33942		-7615	-38688.5	-32365	-22711.5	-37496	-36116.5		0.19301	0.980598	0.820322	0.575645	0.950373	0.915408
	281	2803.7	25	44525	47383	10310	10316	9973	11085	9304	11094	11254	10862	12761	11071		-9770	-5340	-38923	-38328	-29904	-34811	-21437	-23962	-38246	-36758	-38403	-34019		-7555	-38625.5	-32357.5	-22699.5	-37502	-36211		0.191489	0.979001	0.820132	0.575341	0.950525	0.917803
	282	2813.72	25.1	44693	47148	10237	10227	9935	11055	9327	11044	11245	10831	12823	11091		-9602	-5575	-38996	-38417	-29942	-34841	-21414	-24012	-38255	-36789	-38341	-33999		-7588.5	-38706.5	-32391.5	-22713	-37522	-36170		0.192338	0.981054	0.820994	0.575683	0.951032	0.916764
	283	2823.74	25.1	44492	47420	10210	10089	9973	11075	9281	10998	11271	10799	12771	11136		-9803	-5303	-39023	-38555	-29904	-34821	-21460	-24058	-38229	-36821	-38393	-33954		-7553	-38789	-32362.5	-22759	-37525	-36173.5		0.191438	0.983145	0.820259	0.576849	0.951108	0.916853
	284	2833.75	25	44424	47319	10367	10195	9911	11014	9278	10989	11267	10802	12783	11007		-9871	-5404	-38866	-38449	-29966	-34882	-21463	-24067	-38233	-36818	-38381	-34083		-7637.5	-38657.5	-32424	-22765	-37525.5	-36232		0.19358	0.979812	0.821818	0.577001	0.95112	0.918335
	285	2843.76	25.1	44259	47273	10258	10184	9889	11039	9262	11006	11180	10826	12752	11149		-10036	-5450	-38975	-38460	-29988	-34857	-21479	-24050	-38320	-36794	-38412	-33941		-7743	-38717.5	-32422.5	-22764.5	-37557	-36176.5		0.196254	0.981333	0.82178	0.576988	0.951919	0.916929
	286	2853.77	25.1	44481	47317	10300	10195	9944	11083	9276	10955	11174	10752	12657	11031		-9814	-5406	-38933	-38449	-29933	-34813	-21465	-24101	-38326	-36868	-38507	-34059		-7610	-38691	-32373	-22783	-37597	-36283		0.192883	0.980661	0.820525	0.577457	0.952933	0.919628
	287	2863.78	24.9	44331	47429	10244	10096	9903	10973	9248	10897	11184	10826	12705	11082		-9964	-5294	-38989	-38548	-29974	-34923	-21493	-24159	-38316	-36794	-38459	-34008		-7629	-38768.5	-32448.5	-22826	-37555	-36233.5		0.193364	0.982625	0.822439	0.578547	0.951868	0.918373
	288	2873.79	25	44316	47270	10276	10044	9865	11007	9222	10950	11221	10690	12773	10957		-9979	-5453	-38957	-38600	-30012	-34889	-21519	-24106	-38279	-36930	-38391	-34133		-7716	-38778.5	-32450.5	-22812.5	-37604.5	-36262		0.19557	0.982879	0.822489	0.578205	0.953123	0.919096
	289	2883.81	25.1	44596	47439	10258	10071	9880	10916	9199	10860	11168	10699	12695	11025		-9699	-5284	-38975	-38573	-29997	-34980	-21542	-24196	-38332	-36921	-38469	-34065		-7491.5	-38774	-32488.5	-22869	-37626.5	-36267		0.189879	0.982765	0.823453	0.579637	0.95368	0.919222
	290	2893.82	24.9	44583	47109	10232	10135	9833	10974	9151	10957	11179	10710	12654	11030		-9712	-5614	-39001	-38509	-30044	-34922	-21590	-24099	-38321	-36910	-38510	-34060		-7663	-38755	-32483	-22844.5	-37615.5	-36285		0.194226	0.982283	0.823313	0.579016	0.953401	0.919679
	291	2903.83	25	44223	47565	10110	10102	9827	10941	9215	10904	11135	10777	12641	10987		-10072	-5158	-39123	-38542	-30050	-34955	-21526	-24152	-38365	-36843	-38523	-34103		-7615	-38832.5	-32502.5	-22839	-37604	-36313		0.19301	0.984247	0.823807	0.578877	0.95311	0.920388
	292	2913.84	25.1	44257	47261	10204	10126	9811	10813	9273	10941	11116	10725	12575	10917		-10038	-5462	-39029	-38518	-30066	-35083	-21468	-24115	-38384	-36895	-38589	-34173		-7750	-38773.5	-32574.5	-22791.5	-37639.5	-36381		0.196431	0.982752	0.825632	0.577673	0.95401	0.922112
	293	2923.85	24.9	44395	47151	10142	10095	9801	10949	9139	10821	11135	10716	12587	10928		-9900	-5572	-39091	-38549	-30076	-34947	-21602	-24235	-38365	-36904	-38577	-34162		-7736	-38820	-32511.5	-22918.5	-37634.5	-36369.5		0.196076	0.983931	0.824036	0.580892	0.953883	0.92182
	294	2933.86	25	44176	47160	10113	10005	9757	10951	9185	10813	11044	10626	12682	10961		-10119	-5563	-39120	-38639	-30120	-34945	-21556	-24243	-38456	-36994	-38482	-34129		-7841	-38879.5	-32532.5	-22899.5	-37725	-36305.5		0.198738	0.985439	0.824568	0.58041	0.956177	0.920198
	295	2943.87	25.1	44195	47112	10122	9969	9813	10922	9133	10928	11133	10607	12646	10912		-10100	-5611	-39111	-38675	-30064	-34974	-21608	-24128	-38367	-37013	-38518	-34178		-7855.5	-38893	-32519	-22868	-37690	-36348		0.199105	0.985781	0.824226	0.579612	0.95529	0.921275
	296	2953.89	24.9	44172	46882	10174	9963	9925	10893	9129	10813	11059	10711	12667	10938		-10123	-5841	-39059	-38681	-29952	-35003	-21612	-24243	-38441	-36909	-38497	-34152		-7982	-38870	-32477.5	-22927.5	-37675	-36324.5		0.202312	0.985198	0.823174	0.58112	0.95491	0.92068
	297	2963.9	25	44142	47016	10155	10055	9747	10801	9135	10722	11069	10627	12616	10882		-10153	-5707	-39078	-38589	-30130	-35095	-21606	-24334	-38431	-36993	-38548	-34208		-7930	-38833.5	-32612.5	-22970	-37712	-36378		0.200994	0.984273	0.826596	0.582197	0.955847	0.922036
	298	2973.91	25.1	44189	47112	10106	9983	9821	10833	9124	10695	11064	10635	12465	10891		-10106	-5611	-39127	-38661	-30056	-35063	-21617	-24361	-38436	-36985	-38699	-34199		-7858.5	-38894	-32559.5	-22989	-37710.5	-36449		0.199181	0.985806	0.825252	0.582679	0.955809	0.923835
	299	2983.92	24.9	44020	47202	10102	10012	9736	10825	9144	10774	10988	10681	12550	10918		-10275	-5521	-39131	-38632	-30141	-35071	-21597	-24282	-38512	-36939	-38614	-34172		-7898	-38881.5	-32606	-22939.5	-37725.5	-36393		0.200182	0.985489	0.826431	0.581424	0.956189	0.922416
	300	2993.93	25	44098	47082	10055	9969	9676	10774	9019	10717	11055	10613	12594	10873		-10197	-5641	-39178	-38675	-30201	-35122	-21722	-24339	-38445	-37007	-38570	-34217		-7919	-38926.5	-32661.5	-23030.5	-37726	-36393.5		0.200715	0.98663	0.827837	0.58373	0.956202	0.922429
	301	3003.95	25.1	43912	47256	10069	9958	9843	10833	9132	10668	10979	10627	12528	10904		-10383	-5467	-39164	-38686	-30034	-35063	-21609	-24388	-38521	-36993	-38636	-34186		-7925	-38925	-32548.5	-22998.5	-37757	-36411		0.200867	0.986592	0.824973	0.582919	0.956988	0.922872
	302	3013.96	24.9	43837	47083	10067	10018	9667	10814	9043	10647	10983	10532	12563	10843		-10458	-5640	-39166	-38626	-30210	-35082	-21698	-24409	-38517	-37088	-38601	-34247		-8049	-38896	-32646	-23053.5	-37802.5	-36424		0.20401	0.985857	0.827445	0.584313	0.958141	0.923202
	303	3023.97	25	44035	47121	10104	10057	9699	10825	9012	10657	10937	10611	12484	10837		-10260	-5602	-39129	-38587	-30178	-35071	-21729	-24399	-38563	-37009	-38680	-34253		-7931	-38858	-32624.5	-23064	-37786	-36466.5		0.201019	0.984894	0.8269	0.58458	0.957723	0.924279
	304	3033.99	25.1	44270	47043	10059	9974	9782	10835	9045	10674	10993	10560	12528	10791		-10025	-5680	-39174	-38670	-30095	-35061	-21696	-24382	-38507	-37060	-38636	-34299		-7852.5	-38922	-32578	-23039	-37783.5	-36467.5		0.199029	0.986516	0.825721	0.583946	0.95766	0.924304
	305	3043.99	25.1	44062	46872	9998	9959	9712	10745	9148	10680	10880	10569	12441	10821		-10233	-5851	-39235	-38685	-30165	-35151	-21593	-24376	-38620	-37051	-38723	-34269		-8042	-38960	-32658	-22984.5	-37835.5	-36496		0.203832	0.987479	0.827749	0.582565	0.958978	0.925027
	306	3054	25	43964	47182	10086	9907	9677	10786	9004	10780	10973	10479	12555	10856		-10331	-5541	-39147	-38737	-30200	-35110	-21737	-24276	-38527	-37141	-38609	-34234		-7936	-38942	-32655	-23006.5	-37834	-36421.5		0.201146	0.987023	0.827673	0.583122	0.95894	0.923138
	307	3064.02	25	44195	47106	10054	9897	9637	10735	8993	10768	10940	10503	12521	10757		-10100	-5617	-39179	-38747	-30240	-35161	-21748	-24288	-38560	-37117	-38643	-34333		-7858.5	-38963	-32700.5	-23018	-37838.5	-36488		0.199181	0.987555	0.828826	0.583414	0.959054	0.924824
	308	3074.03	25	44004	47010	10063	9845	9700	10785	9031	10682	10865	10517	12480	10734		-10291	-5713	-39170	-38799	-30177	-35111	-21710	-24374	-38635	-37103	-38684	-34356		-8002	-38984.5	-32644	-23042	-37869	-36520		0.202818	0.9881	0.827394	0.584022	0.959827	0.925635
	309	3084.04	25	44102	47058	10094	9850	9683	10763	9014	10665	10876	10543	12426	10888		-10193	-5665	-39139	-38794	-30194	-35133	-21727	-24391	-38624	-37077	-38738	-34202		-7929	-38966.5	-32663.5	-23059	-37850.5	-36470		0.200968	0.987644	0.827888	0.584453	0.959358	0.924368
	310	3094.06	25	43922	47041	9989	9851	9665	10796	9026	10693	10961	10562	12509	10819		-10373	-5682	-39244	-38793	-30212	-35100	-21715	-24363	-38539	-37058	-38655	-34271		-8027.5	-39018.5	-32656	-23039	-37798.5	-36463		0.203465	0.988962	0.827698	0.583946	0.95804	0.92419
	311	3104.07	25.1	43998	46893	10081	9918	9684	10746	9070	10749	10861	10558	12453	10703		-10297	-5830	-39152	-38726	-30193	-35150	-21671	-24307	-38639	-37062	-38711	-34387		-8063.5	-38939	-32671.5	-22989	-37850.5	-36549		0.204377	0.986947	0.828091	0.582679	0.959358	0.92637
	312	3114.09	24.9	44138	46970	9987	9857	9672	10713	9021	10594	10930	10502	12442	10762		-10157	-5753	-39246	-38787	-30205	-35183	-21720	-24462	-38570	-37118	-38722	-34328		-7955	-39016.5	-32694	-23091	-37844	-36525		0.201627	0.988911	0.828661	0.585264	0.959193	0.925762
	313	3124.11	25	44040	46814	9981	9857	9641	10692	8978	10545	10802	10488	12348	10769		-10255	-5909	-39252	-38787	-30236	-35204	-21763	-24511	-38698	-37132	-38816	-34321		-8082	-39019.5	-32720	-23137	-37915	-36568.5		0.204846	0.988987	0.82932	0.58643	0.960993	0.926864
	314	3134.12	25.1	44084	46703	9984	9889	9632	10759	8914	10554	10928	10449	12368	10754		-10211	-6020	-39249	-38755	-30245	-35137	-21827	-24502	-38572	-37171	-38796	-34336		-8115.5	-39002	-32691	-23164.5	-37871.5	-36566		0.205695	0.988544	0.828585	0.587127	0.95989	0.926801
	315	3144.14	24.9	43790	47010	9906	9885	9642	10703	8925	10554	10918	10499	12498	10808		-10505	-5713	-39327	-38759	-30235	-35193	-21816	-24502	-38582	-37121	-38666	-34282		-8109	-39043	-32714	-23159	-37851.5	-36474		0.20553	0.989583	0.829168	0.586987	0.959383	0.924469
	316	3154.16	25.1	43766	46751	9960	9783	9589	10660	8908	10528	10842	10409	12321	10752		-10529	-5972	-39273	-38861	-30288	-35236	-21833	-24528	-38658	-37211	-38843	-34338		-8250.5	-39067	-32762	-23180.5	-37934.5	-36590.5		0.209117	0.990191	0.830385	0.587532	0.961487	0.927422
	317	3164.17	25.1	43895	47039	9899	9761	9576	10741	8888	10594	10810	10448	12355	10691		-10400	-5684	-39334	-38883	-30301	-35155	-21853	-24462	-38690	-37172	-38809	-34399		-8042	-39108.5	-32728	-23157.5	-37931	-36604		0.203832	0.991243	0.829523	0.586949	0.961398	0.927764
	318	3174.18	24.9	43749	46929	9914	9814	9592	10610	8879	10451	10835	10400	12319	10684		-10546	-5794	-39319	-38830	-30285	-35286	-21862	-24605	-38665	-37220	-38845	-34406		-8170	-39074.5	-32785.5	-23233.5	-37942.5	-36625.5		0.207077	0.990381	0.83098	0.588876	0.96169	0.928309
	319	3184.2	25.1	43880	47001	9875	9804	9600	10725	8876	10523	10782	10457	12265	10724		-10415	-5722	-39358	-38840	-30277	-35171	-21865	-24533	-38718	-37163	-38899	-34366		-8068.5	-39099	-32724	-23199	-37940.5	-36632.5		0.204504	0.991002	0.829422	0.588001	0.961639	0.928486
	320	3194.22	25.1	43708	46483	9998	9794	9517	10632	8856	10562	10795	10397	12262	10666		-10587	-6240	-39235	-38850	-30360	-35264	-21885	-24494	-38705	-37223	-38902	-34424		-8413.5	-39042.5	-32812	-23189.5	-37964	-36663		0.213248	0.98957	0.831652	0.58776	0.962235	0.929259
	321	3204.22	24.9	43646	47056	9883	9734	9514	10578	8841	10442	10793	10380	12343	10664		-10649	-5667	-39350	-38910	-30363	-35318	-21900	-24614	-38707	-37240	-38821	-34426		-8158	-39130	-32840.5	-23257	-37973.5	-36623.5		0.206772	0.991788	0.832374	0.589471	0.962475	0.928258
	322	3214.23	25.1	43871	46720	9860	9733	9554	10652	8857	10511	10764	10408	12215	10683		-10424	-6003	-39373	-38911	-30323	-35244	-21884	-24545	-38736	-37212	-38949	-34407		-8213.5	-39142	-32783.5	-23214.5	-37974	-36678		0.208179	0.992092	0.83093	0.588394	0.962488	0.92964
	323	3224.24	25.1	43982	46722	9842	9802	9520	10715	8864	10548	10795	10251	12211	10690		-10313	-6001	-39391	-38842	-30357	-35181	-21877	-24508	-38705	-37369	-38953	-34400		-8157	-39116.5	-32769	-23192.5	-38037	-36676.5		0.206747	0.991446	0.830562	0.587836	0.964085	0.929602
	324	3234.25	24.9	43970	46851	9887	9729	9548	10562	8815	10414	10691	10341	12272	10690		-10325	-5872	-39346	-38915	-30329	-35334	-21926	-24642	-38809	-37279	-38892	-34400		-8098.5	-39130.5	-32831.5	-23284	-38044	-36646		0.205264	0.991801	0.832146	0.590156	0.964262	0.928829
	325	3244.26	25	43816	46822	9850	9725	9522	10569	8842	10419	10641	10357	12352	10586		-10479	-5901	-39383	-38919	-30355	-35327	-21899	-24637	-38859	-37263	-38812	-34504		-8190	-39151	-32841	-23268	-38061	-36658		0.207584	0.99232	0.832387	0.58975	0.964693	0.929133
	326	3254.26	25.1	43813	46957	9839	9631	9530	10659	8822	10386	10657	10388	12272	10622		-10482	-5766	-39394	-39013	-30347	-35237	-21919	-24670	-38843	-37232	-38892	-34468		-8124	-39203.5	-32792	-23294.5	-38037.5	-36680		0.205911	0.993651	0.831145	0.590422	0.964097	0.92969
	327	3264.27	25	43762	46725	9793	9664	9535	10518	8832	10427	10790	10332	12224	10529		-10533	-5998	-39440	-38980	-30342	-35378	-21909	-24629	-38710	-37288	-38940	-34561		-8265.5	-39210	-32860	-23269	-37999	-36750.5		0.209497	0.993816	0.832869	0.589775	0.963122	0.931477
	328	3274.28	25	43720	46710	9821	9707	9497	10603	8731	10473	10701	10325	12205	10570		-10575	-6013	-39412	-38937	-30380	-35293	-22010	-24583	-38799	-37295	-38959	-34520		-8294	-39174.5	-32836.5	-23296.5	-38047	-36739.5		0.210219	0.992916	0.832273	0.590472	0.964338	0.931198
	329	3284.3	25.1	43819	46955	9792	9672	9478	10549	8825	10374	10721	10293	12176	10693		-10476	-5768	-39441	-38972	-30399	-35347	-21916	-24682	-38779	-37327	-38988	-34397		-8122	-39206.5	-32873	-23299	-38053	-36692.5		0.20586	0.993727	0.833198	0.590536	0.96449	0.930007
	330	3294.31	25	43900	46660	9819	9796	9535	10602	8840	10393	10680	10377	12243	10518		-10395	-6063	-39414	-38848	-30342	-35294	-21901	-24663	-38820	-37243	-38921	-34572		-8229	-39131	-32818	-23282	-38031.5	-36746.5		0.208572	0.991813	0.831804	0.590105	0.963945	0.931376
	331	3304.33	25	43769	46862	9748	9630	9480	10583	8752	10417	10696	10385	12129	10648		-10526	-5861	-39485	-39014	-30397	-35313	-21989	-24639	-38804	-37235	-39035	-34442		-8193.5	-39249.5	-32855	-23314	-38019.5	-36738.5		0.207672	0.994817	0.832742	0.590916	0.963641	0.931173
	332	3314.36	25	43650	46719	9780	9622	9432	10552	8686	10382	10627	10309	12220	10618		-10645	-6004	-39453	-39022	-30445	-35344	-22055	-24674	-38873	-37311	-38944	-34472		-8324.5	-39237.5	-32894.5	-23364.5	-38092	-36708		0.210993	0.994513	0.833743	0.592196	0.965479	0.9304
	333	3324.38	25.1	43869	46863	9772	9675	9478	10550	8713	10411	10760	10249	12207	10621		-10426	-5860	-39461	-38969	-30399	-35346	-22028	-24645	-38740	-37371	-38957	-34469		-8143	-39215	-32872.5	-23336.5	-38055.5	-36713		0.206392	0.993942	0.833185	0.591486	0.964554	0.930527
	334	3334.39	25	43682	46599	9787	9683	9421	10523	8727	10317	10723	10320	12188	10511		-10613	-6124	-39446	-38961	-30456	-35373	-22014	-24739	-38777	-37300	-38976	-34579		-8368.5	-39203.5	-32914.5	-23376.5	-38038.5	-36777.5		0.212108	0.993651	0.83425	0.5925	0.964123	0.932162
	335	3344.41	25	43752	46657	9768	9633	9450	10561	8711	10285	10684	10269	12103	10565		-10543	-6066	-39465	-39011	-30427	-35335	-22030	-24771	-38816	-37351	-39061	-34525		-8304.5	-39238	-32881	-23400.5	-38083.5	-36793		0.210486	0.994525	0.833401	0.593108	0.965263	0.932554
	336	3354.42	25.1	43826	46491	9692	9632	9431	10584	8682	10349	10612	10317	12063	10585		-10469	-6232	-39541	-39012	-30446	-35312	-22059	-24707	-38888	-37303	-39101	-34505		-8350.5	-39276.5	-32879	-23383	-38095.5	-36803		0.211652	0.995501	0.83335	0.592665	0.965567	0.932808
	337	3364.44	24.9	43524	46569	9775	9616	9422	10496	8722	10288	10572	10289	12161	10454		-10771	-6154	-39458	-39028	-30455	-35400	-22019	-24768	-38928	-37331	-39003	-34636		-8462.5	-39243	-32927.5	-23393.5	-38129.5	-36819.5		0.21449	0.994652	0.83458	0.592931	0.966429	0.933226
	338	3374.46	25	43748	46647	9749	9516	9427	10470	8706	10269	10607	10251	12149	10578		-10547	-6076	-39484	-39128	-30450	-35426	-22035	-24787	-38893	-37369	-39015	-34512		-8311.5	-39306	-32938	-23411	-38131	-36763.5		0.210663	0.996249	0.834846	0.593375	0.966467	0.931807
	339	3384.46	25.1	43457	46451	9706	9605	9299	10397	8655	10268	10584	10251	12109	10496		-10838	-6272	-39527	-39039	-30578	-35499	-22086	-24788	-38916	-37369	-39055	-34594		-8555	-39283	-33038.5	-23437	-38142.5	-36824.5		0.216835	0.995666	0.837393	0.594034	0.966759	0.933353
	340	3394.47	24.9	43353	46523	9674	9567	9294	10404	8693	10240	10576	10270	12067	10517		-10942	-6200	-39559	-39077	-30583	-35492	-22048	-24816	-38924	-37350	-39097	-34573		-8571	-39318	-33037.5	-23432	-38137	-36835		0.21724	0.996553	0.837368	0.593907	0.966619	0.933619
	341	3404.49	25.1	43511	46658	9733	9611	9360	10492	8628	10334	10570	10150	12084	10444		-10784	-6065	-39500	-39033	-30517	-35404	-22113	-24722	-38930	-37470	-39080	-34646		-8424.5	-39266.5	-32960.5	-23417.5	-38200	-36863		0.213527	0.995248	0.835416	0.593539	0.968216	0.934329
	342	3414.5	25.1	43708	46186	9676	9565	9421	10402	8718	10260	10545	10185	12088	10461		-10587	-6537	-39557	-39079	-30456	-35494	-22023	-24796	-38955	-37435	-39076	-34629		-8562	-39318	-32975	-23409.5	-38195	-36852.5		0.217012	0.996553	0.835783	0.593337	0.968089	0.934062
	343	3424.51	24.9	43531	46717	9579	9584	9473	10425	8589	10149	10509	10097	12178	10507		-10764	-6006	-39654	-39060	-30404	-35471	-22152	-24907	-38991	-37523	-38986	-34583		-8385	-39357	-32937.5	-23529.5	-38257	-36784.5		0.212526	0.997541	0.834833	0.596378	0.969661	0.932339
	344	3434.52	25	43458	46581	9612	9510	9399	10394	8681	10175	10468	10224	12004	10488		-10837	-6142	-39621	-39134	-30478	-35502	-22060	-24881	-39032	-37396	-39160	-34602		-8489.5	-39377.5	-32990	-23470.5	-38214	-36881		0.215175	0.998061	0.836164	0.594883	0.968571	0.934785
	345	3444.53	25.1	43629	46361	9629	9544	9337	10382	8568	10246	10494	10217	12057	10439		-10666	-6362	-39604	-39100	-30540	-35514	-22173	-24810	-39006	-37403	-39107	-34651		-8514	-39352	-33027	-23491.5	-38204.5	-36879		0.215796	0.997415	0.837101	0.595415	0.96833	0.934734
	346	3454.55	24.9	43439	46315	9671	9463	9328	10393	8643	10186	10520	10170	11980	10439		-10856	-6408	-39562	-39181	-30549	-35503	-22098	-24870	-38980	-37450	-39184	-34651		-8632	-39371.5	-33026	-23484	-38215	-36917.5		0.218786	0.997909	0.837076	0.595225	0.968596	0.93571
	347	3464.56	25	43410	46393	9636	9535	9324	10361	8550	10249	10429	10107	11935	10402		-10885	-6330	-39597	-39109	-30553	-35535	-22191	-24807	-39071	-37513	-39229	-34688		-8607.5	-39353	-33044	-23499	-38292	-36958.5		0.218165	0.99744	0.837532	0.595605	0.970548	0.936749
	348	3474.58	25.1	43584	46398	9656	9499	9324	10448	8599	10199	10521	10225	12045	10481		-10711	-6325	-39577	-39145	-30553	-35448	-22142	-24857	-38979	-37395	-39119	-34609		-8518	-39361	-33000.5	-23499.5	-38187	-36864		0.215897	0.997643	0.83643	0.595618	0.967887	0.934354
	349	3484.59	24.9	43403	46596	9546	9382	9299	10410	8493	10096	10452	10104	11930	10424		-10892	-6127	-39687	-39262	-30578	-35486	-22248	-24960	-39048	-37516	-39234	-34666		-8509.5	-39474.5	-33032	-23604	-38282	-36950		0.215682	1.00052	0.837228	0.598266	0.970295	0.936534
	350	3494.6	25	43241	46295	9686	9504	9307	10410	8613	10122	10500	10129	12051	10488		-11054	-6428	-39547	-39140	-30570	-35486	-22128	-24934	-39000	-37491	-39113	-34602		-8741	-39343.5	-33028	-23531	-38245.5	-36857.5		0.221549	0.997199	0.837127	0.596416	0.969369	0.934189
	351	3504.62	25.1	43285	46396	9582	9502	9264	10422	8521	10111	10427	10115	12029	10422		-11010	-6327	-39651	-39142	-30613	-35474	-22220	-24945	-39073	-37505	-39135	-34668		-8668.5	-39396.5	-33043.5	-23582.5	-38289	-36901.5		0.219712	0.998543	0.83752	0.597721	0.970472	0.935304
	352	3514.64	24.9	43470	46231	9662	9517	9228	10307	8562	10176	10469	10126	11946	10346		-10825	-6492	-39571	-39127	-30649	-35589	-22179	-24880	-39031	-37494	-39218	-34744		-8658.5	-39349	-33119	-23529.5	-38262.5	-36981		0.219458	0.997339	0.839433	0.596378	0.9698	0.937319
	353	3524.66	25	43157	46360	9572	9493	9335	10297	8582	10132	10476	10118	11941	10390		-11138	-6363	-39661	-39151	-30542	-35599	-22159	-24924	-39024	-37502	-39223	-34700		-8750.5	-39406	-33070.5	-23541.5	-38263	-36961.5		0.22179	0.998783	0.838204	0.596682	0.969813	0.936825
	354	3534.67	25	43479	46160	9556	9452	9265	10415	8570	10045	10415	10108	11898	10419		-10816	-6563	-39677	-39192	-30612	-35481	-22171	-25011	-39085	-37512	-39266	-34671		-8689.5	-39434.5	-33046.5	-23591	-38298.5	-36968.5		0.220244	0.999506	0.837596	0.597937	0.970713	0.937003
	355	3544.69	25.1	43147	46241	9662	9465	9254	10363	8506	10055	10384	10003	11956	10382		-11148	-6482	-39571	-39179	-30623	-35533	-22235	-25001	-39116	-37617	-39208	-34708		-8815	-39375	-33078	-23618	-38366.5	-36958		0.223425	0.997998	0.838394	0.598621	0.972436	0.936736
	356	3554.7	25	43451	46297	9576	9470	9334	10303	8497	10024	10388	9999	11876	10359		-10844	-6426	-39657	-39174	-30543	-35593	-22244	-25032	-39112	-37621	-39288	-34731		-8635	-39415.5	-33068	-23638	-38366.5	-37009.5		0.218862	0.999024	0.838141	0.599128	0.972436	0.938042
	357	3564.72	25	43302	46116	9490	9413	9314	10304	8538	10047	10441	10052	11923	10285		-10993	-6607	-39743	-39231	-30563	-35592	-22203	-25009	-39059	-37568	-39241	-34805		-8800	-39487	-33077.5	-23606	-38313.5	-37023		0.223045	1.00084	0.838381	0.598317	0.971093	0.938384
	358	3574.74	25	43140	46330	9559	9349	9252	10316	8563	10098	10424	10006	11851	10287		-11155	-6393	-39674	-39295	-30625	-35580	-22178	-24958	-39076	-37614	-39313	-34803		-8774	-39484.5	-33102.5	-23568	-38345	-37058		0.222386	1.00077	0.839015	0.597354	0.971891	0.939271
	359	3584.75	24.9	43196	46295	9573	9396	9258	10268	8457	10057	10454	10015	11923	10270		-11099	-6428	-39660	-39248	-30619	-35628	-22284	-24999	-39046	-37605	-39241	-34820		-8763.5	-39454	-33123.5	-23641.5	-38325.5	-37030.5		0.222119	1	0.839547	0.599217	0.971397	0.938574
	360	3594.77	25

## Sheet: Figure 5C
Raw data Figure 5C - Unwinding assay of UPF1-Hel on SL RNA
Set #1
Measuring Time	2024-02-19 15:52:36												Background substracted									Mean of technical duplicates					Normalized against UPF1-Hel
	Cycle Nr.	Time [s]	Temp. [°C]	no protein		UPF1-Hel		SLBPfl		SLBP RBD			no protein		UPF1-Hel		SLBPfl		SLBP RBD			no protein	UPF1-Hel	SLBPfl	SLBP RBD		no protein	UPF1-Hel	SLBPfl	SLBP RBD
	1	0	24.9	48138	47228	48423	49676	41157	47859	49347	53767		0	0	0	0	0	0	0	0		0	0	0	0		0	0	0	0
	2	10.018	24.8	48465	47436	47848	49301	41021	47968	49674	53697		327	208	-575	-375	-136	109	327	-70		267.5	-475	-13.5	128.5		-0.0070533	0.0125246	0.000355961	-0.00338822
	3	20.028	24.8	48589	47549	46710	48301	40104	47560	48806	53157		451	321	-1713	-1375	-1053	-299	-541	-610		386	-1544	-676	-575.5		-0.0101778	0.0407114	0.0178244	0.0151745
	4	30.045	24.7	48708	47395	45126	46160	39082	46357	47630	52176		570	167	-3297	-3516	-2075	-1502	-1717	-1591		368.5	-3406.5	-1788.5	-1654		-0.00971642	0.0898208	0.0471582	0.0436118
	5	40.056	24.7	48474	47724	43094	43725	37853	45032	46214	50611		336	496	-5329	-5951	-3304	-2827	-3133	-3156		416	-5640	-3065.5	-3144.5		-0.0109689	0.148713	0.0808295	0.0829126
	6	50.066	24.7	48825	47414	41654	41997	36708	43454	44600	48623		687	186	-6769	-7679	-4449	-4405	-4747	-5144		436.5	-7224	-4427	-4945.5		-0.0115094	0.190479	0.116729	0.1304
	7	60.073	24.6	48448	47616	39636	40002	35305	42213	43317	47288		310	388	-8787	-9674	-5852	-5646	-6030	-6479		349	-9230.5	-5749	-6254.5		-0.00920225	0.243385	0.151587	0.164915
	8	70.091	24.6	48606	47744	38065	38468	34346	41284	41925	46068		468	516	-10358	-11208	-6811	-6575	-7422	-7699		492	-10783	-6693	-7560.5		-0.0129728	0.284321	0.176478	0.199351
	9	80.104	24.6	48678	47388	36450	36756	33528	39777	40784	44799		540	160	-11973	-12920	-7629	-8082	-8563	-8968		350	-12446.5	-7855.5	-8765.5		-0.00922862	0.328183	0.20713	0.231124
	10	90.115	24.6	48497	47569	34876	35145	32633	38836	39895	43696		359	341	-13547	-14531	-8524	-9023	-9452	-10071		350	-14039	-8773.5	-9761.5		-0.00922862	0.370173	0.231335	0.257386
	11	100.134	24.6	48560	47739	33919	34037	31845	37944	39110	42798		422	511	-14504	-15639	-9312	-9915	-10237	-10969		466.5	-15071.5	-9613.5	-10603		-0.0123004	0.397398	0.253484	0.279574
	12	110.145	24.6	48472	47702	32607	32942	31001	36934	38128	41930		334	474	-15816	-16734	-10156	-10925	-11219	-11837		404	-16275	-10540.5	-11528		-0.0106525	0.429131	0.277926	0.303964
	13	120.16	24.6	48409	47767	30630	31869	30249	36334	37460	41138		271	539	-17793	-17807	-10908	-11525	-11887	-12629		405	-17800	-11216.5	-12258		-0.0106788	0.469341	0.295751	0.323213
	14	130.169	24.6	48515	47339	29694	30922	29814	35431	36645	40104		377	111	-18729	-18754	-11343	-12428	-12702	-13663		244	-18741.5	-11885.5	-13182.5		-0.00643367	0.494166	0.313391	0.347589
	15	140.188	24.6	48242	47717	28911	30189	29370	35041	35838	39796		104	489	-19512	-19487	-11787	-12818	-13509	-13971		296.5	-19499.5	-12302.5	-13740		-0.00781796	0.514153	0.324386	0.362289
	16	150.195	24.6	48183	47492	27983	29492	28707	34277	35264	38876		45	264	-20440	-20184	-12450	-13582	-14083	-14891		154.5	-20312	-13016	-14487		-0.00407378	0.535576	0.343199	0.381986
	17	160.211	24.6	48022	47601	27498	28777	28410	33891	34548	38209		-116	373	-20925	-20899	-12747	-13968	-14799	-15558		128.5	-20912	-13357.5	-15178.5		-0.00338822	0.551397	0.352204	0.400219
	18	170.22	24.6	48346	47456	26912	28379	28122	33502	34072	37307		208	228	-21511	-21297	-13035	-14357	-15275	-16460		218	-21404	-13696	-15867.5		-0.00574811	0.56437	0.361129	0.418386
	19	180.234	24.6	48132	47378	26424	27705	27591	32984	33405	36651		-6	150	-21999	-21971	-13566	-14875	-15942	-17116		72	-21985	-14220.5	-16529		-0.00189846	0.579689	0.374959	0.435828
	20	190.254	24.6	48090	47591	25937	27104	27370	32586	32752	36240		-48	363	-22486	-22572	-13787	-15273	-16595	-17527		157.5	-22529	-14530	-17061		-0.00415288	0.594033	0.38312	0.449856
	21	200.276	24.7	48154	47442	25544	26813	26965	32096	32058	35480		16	214	-22879	-22863	-14192	-15763	-17289	-18287		115	-22871	-14977.5	-17788		-0.00303226	0.603051	0.394919	0.469025
	22	210.288	24.7	47922	47470	25186	26398	26788	31913	31777	35100		-216	242	-23237	-23278	-14369	-15946	-17570	-18667		13	-23257.5	-15157.5	-18118.5		-0.000342777	0.613242	0.399665	0.477739
	23	220.299	24.6	48074	47510	24820	26162	26461	31455	31111	34586		-64	282	-23603	-23514	-14696	-16404	-18236	-19181		109	-23558.5	-15550	-18708.5		-0.00287406	0.621178	0.410014	0.493296
	24	230.313	24.6	48022	47118	24459	25740	26259	31454	30690	33961		-116	-110	-23964	-23936	-14898	-16405	-18657	-19806		-113	-23950	-15651.5	-19231.5		0.00297953	0.631501	0.412691	0.507086
	25	240.333	24.7	47806	47193	24134	25376	26179	31022	30194	33549		-332	-35	-24289	-24300	-14978	-16837	-19153	-20218		-183.5	-24294.5	-15907.5	-19685.5		0.00483843	0.640585	0.419441	0.519057
	26	250.35	24.7	47886	47028	23994	25198	25966	30834	29839	33080		-252	-200	-24429	-24478	-15191	-17025	-19508	-20687		-226	-24453.5	-16108	-20097.5		0.00595905	0.644777	0.424727	0.529921
	27	260.365	24.7	48040	47335	23754	25059	25853	30507	29549	32672		-98	107	-24669	-24617	-15304	-17352	-19798	-21095		4.5	-24643	-16328	-20446.5		-0.000118654	0.649774	0.430528	0.539123
	28	270.373	24.7	47922	47385	23520	24765	25482	30562	29099	32303		-216	157	-24903	-24911	-15675	-17297	-20248	-21464		-29.5	-24907	-16486	-20856		0.000777841	0.656735	0.434694	0.54992
	29	280.383	24.7	47912	47424	23277	24525	25620	30274	28542	31944		-226	196	-25146	-25151	-15537	-17585	-20805	-21823		-15	-25148.5	-16561	-21314		0.000395512	0.663103	0.436672	0.561997
	30	290.402	24.7	47941	47396	23058	24206	25301	30159	28157	31467		-197	168	-25365	-25470	-15856	-17700	-21190	-22300		-14.5	-25417.5	-16778	-21745		0.000382329	0.670196	0.442394	0.573361
	31	300.411	24.7	47678	47120	22806	24073	25191	29925	28044	31120		-460	-108	-25617	-25603	-15966	-17934	-21303	-22647		-284	-25610	-16950	-21975		0.00748837	0.675271	0.446929	0.579425
	32	310.421	24.7	47694	47132	22684	23839	25106	29820	27673	30702		-444	-96	-25739	-25837	-16051	-18039	-21674	-23065		-270	-25788	-17045	-22369.5		0.00711922	0.679965	0.449434	0.589827
	33	320.438	24.7	47970	47277	22591	23723	25119	29772	27316	30402		-168	49	-25832	-25953	-16038	-18087	-22031	-23365		-59.5	-25892.5	-17062.5	-22698		0.00156887	0.68272	0.449895	0.598489
	34	330.448	24.7	47602	47272	22218	23433	24976	29567	27015	29978		-536	44	-26205	-26243	-16181	-18292	-22332	-23789		-246	-26224	-17236.5	-23060.5		0.0064864	0.691461	0.454483	0.608047
	35	340.465	24.7	47485	47380	22152	23505	24864	29480	26670	29720		-653	152	-26271	-26171	-16293	-18379	-22677	-24047		-250.5	-26221	-17336	-23362		0.00660505	0.691382	0.457107	0.615997
	36	350.471	24.7	47592	47124	22019	23146	24755	29455	26468	29527		-546	-104	-26404	-26530	-16402	-18404	-22879	-24240		-325	-26467	-17403	-23559.5		0.00856943	0.697868	0.458873	0.621205
	37	360.479	24.7	47420	47281	21935	22917	24552	29228	26203	29146		-718	53	-26488	-26759	-16605	-18631	-23144	-24621		-332.5	-26623.5	-17618	-23882.5		0.00876719	0.701995	0.464542	0.629721
	38	370.489	24.7	47586	47023	21798	22917	24582	29453	25602	28785		-552	-205	-26625	-26759	-16575	-18406	-23745	-24982		-378.5	-26692	-17490.5	-24363.5		0.00998009	0.703801	0.46118	0.642404
	39	380.507	24.8	47459	46916	21682	22617	24501	29315	25439	28677		-679	-312	-26741	-27059	-16656	-18544	-23908	-25090		-495.5	-26900	-17600	-24499		0.0130651	0.709285	0.464068	0.645977
	40	390.515	24.8	47171	47019	21493	22527	24323	29337	25310	28332		-967	-209	-26930	-27149	-16834	-18522	-24037	-25435		-588	-27039.5	-17678	-24736		0.0155041	0.712964	0.466124	0.652226
	41	400.527	24.8	47416	46927	21286	22473	24274	29166	24840	28148		-722	-301	-27137	-27203	-16883	-18693	-24507	-25619		-511.5	-27170	-17788	-25063		0.013487	0.716405	0.469025	0.660848
	42	410.543	24.8	47367	46888	21289	22232	24165	29003	24768	27629		-771	-340	-27134	-27444	-16992	-18856	-24579	-26138		-555.5	-27289	-17924	-25358.5		0.0146471	0.719542	0.472611	0.66864
	43	420.566	24.8	47319	46798	21143	22035	24107	28719	24432	27470		-819	-430	-27280	-27641	-17050	-19140	-24915	-26297		-624.5	-27460.5	-18095	-25606		0.0164665	0.724064	0.47712	0.675166
	44	430.575	24.9	47355	46972	20966	22009	24017	28897	24477	27229		-783	-256	-27457	-27667	-17140	-18962	-24870	-26538		-519.5	-27562	-18051	-25704		0.0136979	0.726741	0.475959	0.67775
	45	440.593	24.9	47126	46961	20825	21926	23971	28761	24025	27013		-1012	-267	-27598	-27750	-17186	-19098	-25322	-26754		-639.5	-27674	-18142	-26038		0.016862	0.729694	0.478359	0.686557
	46	450.604	24.9	47245	46909	20804	21637	23797	28659	24008	26903		-893	-319	-27619	-28039	-17360	-19200	-25339	-26864		-606	-27829	-18280	-26101.5		0.0159787	0.733781	0.481998	0.688231
	47	460.617	25	47238	46797	20611	21625	23790	28588	23787	26676		-900	-431	-27812	-28051	-17367	-19271	-25560	-27091		-665.5	-27931.5	-18319	-26325.5		0.0175476	0.736483	0.483026	0.694137
	48	470.626	25	47176	46927	20509	21658	23726	28526	23522	26322		-962	-301	-27914	-28018	-17431	-19333	-25825	-27445		-631.5	-27966	-18382	-26635		0.0166511	0.737393	0.484687	0.702298
	49	480.638	25	47208	46778	20336	21380	23636	28432	23437	26182		-930	-450	-28087	-28296	-17521	-19427	-25910	-27585		-690	-28191.5	-18474	-26747.5		0.0181936	0.743339	0.487113	0.705264
	50	490.648	25	47067	46889	20398	21340	23539	28374	23083	25968		-1071	-339	-28025	-28336	-17618	-19485	-26264	-27799		-705	-28180.5	-18551.5	-27031.5		0.0185891	0.743049	0.489156	0.712753
	51	500.661	25.1	47111	46422	20324	21140	23578	28232	22926	25888		-1027	-806	-28099	-28536	-17579	-19627	-26421	-27879		-916.5	-28317.5	-18603	-27150		0.0241658	0.746661	0.490514	0.715877
	52	510.673	25.1	46958	46800	20144	20902	23265	28277	22953	25584		-1180	-428	-28279	-28774	-17892	-19582	-26394	-28183		-804	-28526.5	-18737	-27288.5		0.0211995	0.752172	0.494048	0.719529
	53	520.682	25.1	46935	46836	19975	20866	23247	28105	22672	25398		-1203	-392	-28448	-28810	-17910	-19754	-26675	-28369		-797.5	-28629	-18832	-27522		0.0210281	0.754875	0.496552	0.725686
	54	530.696	25.1	46907	46927	19900	20874	23167	28094	22482	25268		-1231	-301	-28523	-28802	-17990	-19765	-26865	-28499		-766	-28662.5	-18877.5	-27682		0.0201975	0.755758	0.497752	0.729905
	55	540.718	25.2	46623	46795	19708	20555	23302	27982	22275	24999		-1515	-433	-28715	-29121	-17855	-19877	-27072	-28768		-974	-28918	-18866	-27920		0.0256819	0.762495	0.497449	0.73618
	56	550.738	25.2	46737	46415	19706	20662	23122	27988	22113	24966		-1401	-813	-28717	-29014	-18035	-19871	-27234	-28801		-1107	-28865.5	-18953	-28017.5		0.0291888	0.761111	0.499743	0.738751
	57	560.752	25.2	46672	46403	19524	20630	23339	27795	22114	24794		-1466	-825	-28899	-29046	-17818	-20064	-27233	-28973		-1145.5	-28972.5	-18941	-28103		0.030204	0.763932	0.499427	0.741005
	58	570.764	25.2	46552	46191	19455	20346	23120	27755	21867	24646		-1586	-1037	-28968	-29330	-18037	-20104	-27480	-29121		-1311.5	-29149	-19070.5	-28300.5		0.034581	0.768586	0.502841	0.746213
	59	580.78	25.3	46822	46427	19575	20285	23011	27697	21759	24452		-1316	-801	-28848	-29391	-18146	-20162	-27588	-29315		-1058.5	-29119.5	-19154	-28451.5		0.02791	0.767808	0.505043	0.750194
	60	590.786	25.3	46679	46486	19340	20310	23071	27628	21643	24318		-1459	-742	-29083	-29366	-18086	-20231	-27704	-29449		-1100.5	-29224.5	-19158.5	-28576.5		0.0290174	0.770577	0.505161	0.75349
	61	600.793	25.3	46586	46897	19388	20154	22848	27634	21463	24137		-1552	-331	-29035	-29522	-18309	-20225	-27884	-29630		-941.5	-29278.5	-19267	-28757		0.024825	0.772	0.508022	0.75825
	62	610.816	25.3	46582	46314	19178	20106	22990	27441	21223	24072		-1556	-914	-29245	-29570	-18167	-20418	-28124	-29695		-1235	-29407.5	-19292.5	-28909.5		0.0325638	0.775402	0.508695	0.762271
	63	620.828	25.3	46615	46183	19137	19846	22725	27430	21200	23918		-1523	-1045	-29286	-29830	-18432	-20429	-28147	-29849		-1284	-29558	-19430.5	-28998		0.0338558	0.77937	0.512333	0.764604
	64	630.838	25.3	46500	46467	19058	19853	22823	27399	21227	23782		-1638	-761	-29365	-29823	-18334	-20460	-28120	-29985		-1199.5	-29594	-19397	-29052.5		0.0316278	0.780319	0.51145	0.766041
	65	640.859	25.3	46254	46094	18946	19750	22760	27228	21038	23662		-1884	-1134	-29477	-29926	-18397	-20631	-28309	-30105		-1509	-29701.5	-19514	-29207		0.0397885	0.783154	0.514535	0.770115
	66	650.883	25.3	46517	46270	18841	19568	22571	27338	20936	23513		-1621	-958	-29582	-30108	-18586	-20521	-28411	-30254		-1289.5	-29845	-19553.5	-29332.5		0.0340009	0.786938	0.515577	0.773424
	67	660.898	25.4	46691	46541	18725	19634	22516	27170	20691	23310		-1447	-687	-29698	-30042	-18641	-20689	-28656	-30457		-1067	-29870	-19665	-29556.5		0.0281341	0.787597	0.518517	0.779331
	68	670.907	25.3	46533	46133	18679	19369	22575	27120	20727	23125		-1605	-1095	-29744	-30307	-18582	-20739	-28620	-30642		-1350	-30025.5	-19660.5	-29631		0.0355961	0.791697	0.518398	0.781295
	69	680.915	25.3	46308	46280	18675	19317	22436	26986	20517	23168		-1830	-948	-29748	-30359	-18721	-20873	-28830	-30599		-1389	-30053.5	-19797	-29714.5		0.0366244	0.792435	0.521997	0.783497
	70	690.935	25.4	46141	46265	18612	19271	22442	27073	20487	22785		-1997	-963	-29811	-30405	-18715	-20786	-28860	-30982		-1480	-30108	-19750.5	-29921		0.0390239	0.793872	0.520771	0.788941
	71	700.953	25.3	45915	46352	18358	19155	22337	26936	20323	23022		-2223	-876	-30065	-30521	-18820	-20923	-29024	-30745		-1549.5	-30293	-19871.5	-29884.5		0.0408564	0.79875	0.523961	0.787979
	72	710.965	25.3	45944	45980	18280	19059	22410	26852	20259	22746		-2194	-1248	-30143	-30617	-18747	-21007	-29088	-31021		-1721	-30380	-19877	-30054.5		0.0453784	0.801044	0.524106	0.792462
	73	720.972	25.3	45806	45928	18189	19049	22208	26917	20251	22495		-2332	-1300	-30234	-30627	-18949	-20942	-29096	-31272		-1816	-30430.5	-19945.5	-30184		0.0478834	0.802376	0.525913	0.795876
	74	730.98	25.3	45835	46009	18187	18860	22121	26663	19916	22509		-2303	-1219	-30236	-30816	-19036	-21196	-29431	-31258		-1761	-30526	-20116	-30344.5		0.0464331	0.804894	0.530408	0.800108
	75	740.989	25.3	45707	45791	18050	18887	22054	26591	19849	22445		-2431	-1437	-30373	-30789	-19103	-21268	-29498	-31322		-1934	-30581	-20185.5	-30410		0.0509947	0.806344	0.532241	0.801835
	76	750.997	25.3	45944	45732	18149	18683	22101	26641	19773	22454		-2194	-1496	-30274	-30993	-19056	-21218	-29574	-31313		-1845	-30633.5	-20137	-30443.5		0.048648	0.807728	0.530962	0.802718
	77	761.015	25.4	45827	45925	17967	18708	21996	26596	19781	22209		-2311	-1303	-30456	-30968	-19161	-21263	-29566	-31558		-1807	-30712	-20212	-30562		0.047646	0.809798	0.53294	0.805843
	78	771.024	25.3	45859	45958	17988	18584	21864	26497	19613	22175		-2279	-1270	-30435	-31092	-19293	-21362	-29734	-31592		-1774.5	-30763.5	-20327.5	-30663		0.0467891	0.811156	0.535985	0.808506
	79	781.037	25.3	45675	45796	17847	18588	21879	26580	19553	22090		-2463	-1432	-30576	-31088	-19278	-21279	-29794	-31677		-1947.5	-30832	-20278.5	-30735.5		0.0513507	0.812962	0.534693	0.810418
	80	791.053	25.3	45640	45780	17859	18508	21984	26335	19365	21938		-2498	-1448	-30564	-31168	-19173	-21524	-29982	-31829		-1973	-30866	-20348.5	-30905.5		0.052023	0.813859	0.536539	0.8149
	81	801.068	25.3	45523	46110	17657	18420	21882	26272	19465	21759		-2615	-1118	-30766	-31256	-19275	-21587	-29882	-32008		-1866.5	-31011	-20431	-30945		0.0492149	0.817682	0.538714	0.815942
	82	811.083	25.3	45795	45733	17573	18440	21955	26262	19314	21850		-2343	-1495	-30850	-31236	-19202	-21597	-30033	-31917		-1919	-31043	-20399.5	-30975		0.0505992	0.818526	0.537883	0.816733
	83	821.1	25.3	45627	45807	17638	18201	21744	26199	19249	21624		-2511	-1421	-30785	-31475	-19413	-21660	-30098	-32143		-1966	-31130	-20536.5	-31120.5		0.0518385	0.82082	0.541496	0.820569
	84	831.12	25.3	45646	45587	17463	18185	21768	26282	19173	21544		-2492	-1641	-30960	-31491	-19389	-21577	-30174	-32223		-2066.5	-31225.5	-20483	-31198.5		0.0544884	0.823338	0.540085	0.822626
	85	841.139	25.3	45569	45606	17392	18186	21608	26091	19170	21563		-2569	-1622	-31031	-31490	-19549	-21768	-30177	-32204		-2095.5	-31260.5	-20658.5	-31190.5		0.0552531	0.824261	0.544713	0.822415
	86	851.155	25.3	45711	45663	17415	18113	21669	26093	18940	21420		-2427	-1565	-31008	-31563	-19488	-21766	-30407	-32347		-1996	-31285.5	-20627	-31377		0.0526295	0.82492	0.543882	0.827333
	87	861.172	25.3	45460	45731	17485	17901	21590	25989	18925	21212		-2678	-1497	-30938	-31775	-19567	-21870	-30422	-32555		-2087.5	-31356.5	-20718.5	-31488.5		0.0550421	0.826792	0.546295	0.830273
	88	871.181	25.3	45497	45807	17366	17919	21635	25989	18836	21308		-2641	-1421	-31057	-31757	-19522	-21870	-30511	-32459		-2031	-31407	-20696	-31485		0.0535524	0.828124	0.545701	0.83018
	89	881.198	25.3	45676	45576	17234	17888	21536	25989	18750	21153		-2462	-1652	-31189	-31788	-19621	-21870	-30597	-32614		-2057	-31488.5	-20745.5	-31605.5		0.0542379	0.830273	0.547007	0.833358
	90	891.21	25.3	45355	45508	17191	17806	21444	25873	18698	20906		-2783	-1720	-31232	-31870	-19713	-21986	-30649	-32861		-2251.5	-31551	-20849.5	-31755		0.0593664	0.83192	0.549749	0.837299
	91	901.232	25.3	45422	45512	17167	17611	21514	25781	18613	20828		-2716	-1716	-31256	-32065	-19643	-22078	-30734	-32939		-2216	-31660.5	-20860.5	-31836.5		0.0584303	0.834808	0.550039	0.839448
	92	911.251	25.3	45346	45506	17054	17758	21394	25863	18701	20930		-2792	-1722	-31369	-31918	-19763	-21996	-30646	-32837		-2257	-31643.5	-20879.5	-31741.5		0.0595114	0.834359	0.55054	0.836943
	93	921.263	25.2	45225	45271	16976	17486	21492	25813	18514	20778		-2913	-1957	-31447	-32190	-19665	-22046	-30833	-32989		-2435	-31818.5	-20855.5	-31911		0.0642048	0.838974	0.549907	0.841413
	94	931.295	25.3	45214	45431	16934	17523	21280	25686	18443	20653		-2924	-1797	-31489	-32153	-19877	-22173	-30904	-33114		-2360.5	-31821	-21025	-32009		0.0622404	0.83904	0.554376	0.843997
	95	941.314	25.3	45129	45444	16835	17462	21479	25647	18257	20658		-3009	-1784	-31588	-32214	-19678	-22212	-31090	-33109		-2396.5	-31901	-20945	-32099.5		0.0631897	0.841149	0.552267	0.846383
	96	951.336	25.2	45117	45369	16783	17305	21240	25528	18308	20553		-3021	-1859	-31640	-32371	-19917	-22331	-31039	-33214		-2440	-32005.5	-21124	-32126.5		0.0643367	0.843904	0.556987	0.847095
	97	961.363	25.2	45151	45407	16851	17354	21212	25550	18256	20592		-2987	-1821	-31572	-32322	-19945	-22309	-31091	-33175		-2404	-31947	-21127	-32133		0.0633874	0.842362	0.557066	0.847266
	98	971.38	25.2	45106	45250	16751	17295	21224	25463	18215	20352		-3032	-1978	-31672	-32381	-19933	-22396	-31132	-33415		-2505	-32026.5	-21164.5	-32273.5		0.0660505	0.844458	0.558055	0.850971
	99	981.403	25.2	45187	45302	16720	17125	21175	25429	18065	20407		-2951	-1926	-31703	-32551	-19982	-22430	-31282	-33360		-2438.5	-32127	-21206	-32321		0.0642971	0.847108	0.559149	0.852223
	100	991.419	25.2	45261	45280	16690	17122	21100	25149	18013	20219		-2877	-1948	-31733	-32554	-20057	-22710	-31334	-33548		-2412.5	-32143.5	-21383.5	-32441		0.0636116	0.847543	0.563829	0.855388
	101	1001.44	25.3	44985	45283	16557	17161	20983	25220	18011	20107		-3153	-1945	-31866	-32515	-20174	-22639	-31336	-33660		-2549	-32190.5	-21406.5	-32498		0.0672107	0.848782	0.564436	0.85689
	102	1011.45	25.3	44972	45282	16569	17115	20963	25114	17906	19997		-3166	-1946	-31854	-32561	-20194	-22745	-31441	-33770		-2556	-32207.5	-21469.5	-32605.5		0.0673953	0.849231	0.566097	0.859725
	103	1021.46	25.2	45004	45092	16535	17019	20960	25194	17847	19599		-3134	-2136	-31888	-32657	-20197	-22665	-31500	-34168		-2635	-32272.5	-21431	-32834		0.0694783	0.850945	0.565082	0.86575
	104	1031.49	25.3	45114	45103	16361	17037	20924	25050	17970	19443		-3024	-2125	-32062	-32639	-20233	-22809	-31377	-34324		-2574.5	-32350.5	-21521	-32850.5		0.0678831	0.853001	0.567455	0.866185
	105	1041.49	25.2	45116	45183	16368	16837	20828	24898	17763	19550		-3022	-2045	-32055	-32839	-20329	-22961	-31584	-34217		-2533.5	-32447	-21645	-32900.5		0.066802	0.855546	0.570724	0.867503
	106	1051.5	25.2	45101	45047	16229	16934	20760	24925	17766	19328		-3037	-2181	-32194	-32742	-20397	-22934	-31581	-34439		-2609	-32468	-21665.5	-33010		0.0687928	0.856099	0.571265	0.870391
	107	1061.52	25.2	44700	45211	16369	16755	20959	25054	17560	19297		-3438	-2017	-32054	-32921	-20198	-22805	-31787	-34470		-2727.5	-32487.5	-21501.5	-33128.5		0.0719173	0.856614	0.56694	0.873515
	108	1071.53	25.3	44829	44829	16307	16734	20765	24907	17597	19242		-3309	-2399	-32116	-32942	-20392	-22952	-31750	-34525		-2854	-32529	-21672	-33137.5		0.0752528	0.857708	0.571436	0.873752
	109	1081.55	25.2	44712	45102	16146	16550	20651	24915	17677	19141		-3426	-2126	-32277	-33126	-20506	-22944	-31670	-34626		-2776	-32701.5	-21725	-33148		0.0731961	0.862256	0.572834	0.874029
	110	1091.56	25.2	44747	44916	16084	16599	20667	24955	17648	19117		-3391	-2312	-32339	-33077	-20490	-22904	-31699	-34650		-2851.5	-32708	-21697	-33174.5		0.0751869	0.862428	0.572095	0.874728
	111	1101.57	25.3	44654	44956	16103	16529	20746	24948	17369	19091		-3484	-2272	-32320	-33147	-20411	-22911	-31978	-34676		-2878	-32733.5	-21661	-33327		0.0758856	0.8631	0.571146	0.878749
	112	1111.59	25.2	44875	44892	16055	16498	20533	24701	17311	19010		-3263	-2336	-32368	-33178	-20624	-23158	-32036	-34757		-2799.5	-32773	-21891	-33396.5		0.0738158	0.864142	0.577211	0.880582
	113	1121.6	25.2	44836	44559	16118	16462	20709	24612	17233	18974		-3302	-2669	-32305	-33214	-20448	-23247	-32114	-34793		-2985.5	-32759.5	-21847.5	-33453.5		0.0787201	0.863786	0.576064	0.882085
	114	1131.61	25.3	44683	44891	16042	16426	20517	24623	17353	18952		-3455	-2337	-32381	-33250	-20640	-23236	-31994	-34815		-2896	-32815.5	-21938	-33404.5		0.0763602	0.865262	0.57845	0.880793
	115	1141.63	25.2	44887	44933	15966	16459	20684	24555	17163	18808		-3251	-2295	-32457	-33217	-20473	-23304	-32184	-34959		-2773	-32837	-21888.5	-33571.5		0.073117	0.865829	0.577145	0.885196
	116	1151.64	25.2	44670	44762	15870	16412	20399	24445	17201	18803		-3468	-2466	-32553	-33264	-20758	-23414	-32146	-34964		-2967	-32908.5	-22086	-33555		0.0782323	0.867714	0.582352	0.884761
	117	1161.65	25.3	44684	44842	15851	16189	20560	24510	17044	18759		-3454	-2386	-32572	-33487	-20597	-23349	-32303	-35008		-2920	-33029.5	-21973	-33655.5		0.0769931	0.870905	0.579373	0.887411
	118	1171.66	25.2	44809	44827	15902	16213	20462	24395	17133	18769		-3329	-2401	-32521	-33463	-20695	-23464	-32214	-34998		-2865	-32992	-22079.5	-33606		0.0755428	0.869916	0.582181	0.886106
	119	1181.69	25.2	44694	44682	15765	16156	20445	24369	17176	18690		-3444	-2546	-32658	-33520	-20712	-23490	-32171	-35077		-2995	-33089	-22101	-33624		0.0789706	0.872474	0.582748	0.88658
	120	1191.7	25.2	44821	44854	15706	16082	20325	24423	17079	18604		-3317	-2374	-32717	-33594	-20832	-23436	-32268	-35163		-2845.5	-33155.5	-22134	-33715.5		0.0750287	0.874227	0.583618	0.888993
	121	1201.72	25.2	44609	44728	15557	16224	20347	24321	16963	18516		-3529	-2500	-32866	-33452	-20810	-23538	-32384	-35251		-3014.5	-33159	-22174	-33817.5		0.0794848	0.874319	0.584673	0.891682
	122	1211.72	25.2	44400	44757	15581	16000	20304	24279	17041	18409		-3738	-2471	-32842	-33676	-20853	-23580	-32306	-35358		-3104.5	-33259	-22216.5	-33832		0.0818579	0.876956	0.585793	0.892065
	123	1221.74	25.2	44210	44641	15611	15940	20368	24333	16884	18326		-3928	-2587	-32812	-33736	-20789	-23526	-32463	-35441		-3257.5	-33274	-22157.5	-33952		0.0858921	0.877352	0.584238	0.895229
	124	1231.75	25.2	44556	44640	15667	15991	20422	24183	16839	18316		-3582	-2588	-32756	-33685	-20735	-23676	-32508	-35451		-3085	-33220.5	-22205.5	-33979.5		0.0813437	0.875941	0.585503	0.895954
	125	1241.77	25.2	44312	44667	15459	15820	20087	24155	16741	18262		-3826	-2561	-32964	-33856	-21070	-23704	-32606	-35505		-3193.5	-33410	-22387	-34055.5		0.0842046	0.880938	0.590289	0.897958
	126	1251.78	25.2	44362	44632	15487	15878	20262	24043	16778	18306		-3776	-2596	-32936	-33798	-20895	-23816	-32569	-35461		-3186	-33367	-22355.5	-34015		0.0840068	0.879804	0.589458	0.89689
	127	1261.8	25.1	44399	44608	15384	15837	20171	24117	16803	18206		-3739	-2620	-33039	-33839	-20986	-23742	-32544	-35561		-3179.5	-33439	-22364	-34052.5		0.0838354	0.881702	0.589682	0.897879
	128	1271.81	25.2	44410	44560	15334	15811	20273	24131	16577	18119		-3728	-2668	-33089	-33865	-20884	-23728	-32770	-35648		-3198	-33477	-22306	-34209		0.0843232	0.882704	0.588153	0.902005
	129	1281.83	25.2	44329	44510	15339	15718	20077	23970	16568	18010		-3809	-2718	-33084	-33958	-21080	-23889	-32779	-35757		-3263.5	-33521	-22484.5	-34268		0.0860503	0.883864	0.59286	0.903561
	130	1291.85	25.2	44416	44618	15379	15643	20018	24009	16580	18085		-3722	-2610	-33044	-34033	-21139	-23850	-32767	-35682		-3166	-33538.5	-22494.5	-34224.5		0.0834795	0.884326	0.593123	0.902414
	131	1301.87	25.2	44138	44376	15280	15634	20233	23945	16596	17994		-4000	-2852	-33143	-34042	-20924	-23914	-32751	-35773		-3426	-33592.5	-22419	-34262		0.090335	0.88575	0.591133	0.903403
	132	1311.88	25.2	44230	44451	15224	15697	20041	24054	16437	17943		-3908	-2777	-33199	-33979	-21116	-23805	-32910	-35824		-3342.5	-33589	-22460.5	-34367		0.0881333	0.885657	0.592227	0.906171
	133	1321.89	25.2	44261	44706	15185	15503	20010	23798	16436	17839		-3877	-2522	-33238	-34173	-21147	-24061	-32911	-35928		-3199.5	-33705.5	-22604	-34419.5		0.0843628	0.888729	0.596011	0.907556
	134	1331.9	25.1	44045	44459	15156	15615	19947	23896	16368	17759		-4093	-2769	-33267	-34061	-21210	-23963	-32979	-36008		-3431	-33664	-22586.5	-34493.5		0.0904668	0.887635	0.595549	0.909507
	135	1341.92	25.2	44235	44421	15115	15459	20061	23808	16375	17713		-3903	-2807	-33308	-34217	-21096	-24051	-32972	-36054		-3355	-33762.5	-22573.5	-34513		0.0884629	0.890232	0.595206	0.910021
	136	1351.94	25.2	44091	44599	15098	15379	19994	23808	16278	17766		-4047	-2629	-33325	-34297	-21163	-24051	-33069	-36001		-3338	-33811	-22607	-34535		0.0880147	0.891511	0.59609	0.910601
	137	1361.95	25.2	44230	44081	15047	15441	19880	23684	16253	17668		-3908	-3147	-33376	-34235	-21277	-24175	-33094	-36099		-3527.5	-33805.5	-22726	-34596.5		0.0930113	0.891366	0.599227	0.912223
	138	1371.97	25.2	44034	44342	14967	15317	19879	23659	16247	17571		-4104	-2886	-33456	-34359	-21278	-24200	-33100	-36196		-3495	-33907.5	-22739	-34648		0.0921544	0.894055	0.59957	0.913581
	139	1381.98	25.2	44259	44334	14961	15321	19921	23705	16113	17642		-3879	-2894	-33462	-34355	-21236	-24154	-33234	-36125		-3386.5	-33908.5	-22695	-34679.5		0.0892935	0.894082	0.59841	0.914411
	140	1392	25.1	44250	44372	14934	15189	19932	23687	16200	17573		-3888	-2856	-33489	-34487	-21225	-24172	-33147	-36194		-3372	-33988	-22698.5	-34670.5		0.0889112	0.896178	0.598502	0.914174
	141	1402.01	25.2	44076	44144	14904	15243	19822	23615	16126	17513		-4062	-3084	-33519	-34433	-21335	-24244	-33221	-36254		-3573	-33976	-22789.5	-34737.5		0.094211	0.895862	0.600902	0.91594
	142	1412.02	25.2	44094	44267	14932	15164	19787	23554	16043	17430		-4044	-2961	-33491	-34512	-21370	-24305	-33304	-36337		-3502.5	-34001.5	-22837.5	-34820.5		0.0923521	0.896534	0.602167	0.918129
	143	1422.03	25.1	43932	44152	14852	15146	19775	23452	15997	17343		-4206	-3076	-33571	-34530	-21382	-24407	-33350	-36424		-3641	-34050.5	-22894.5	-34887		0.096004	0.897826	0.60367	0.919882
	144	1432.05	25.2	43978	44145	14814	15155	19742	23608	16051	17400		-4160	-3083	-33609	-34521	-21415	-24251	-33296	-36367		-3621.5	-34065	-22833	-34831.5		0.0954898	0.898208	0.602049	0.918419
	145	1442.06	25.2	43741	44134	14868	15152	19704	23564	16013	17264		-4397	-3094	-33555	-34524	-21453	-24295	-33334	-36503		-3745.5	-34039.5	-22874	-34918.5		0.0987594	0.897536	0.60313	0.920713
	146	1452.08	25.1	43652	44196	14724	15106	19558	23463	16008	17277		-4486	-3032	-33699	-34570	-21599	-24396	-33339	-36490		-3759	-34134.5	-22997.5	-34914.5		0.0991154	0.900041	0.606386	0.920608
	147	1462.1	25.1	44049	44180	14777	15006	19660	23423	15968	17168		-4089	-3048	-33646	-34670	-21497	-24436	-33379	-36599		-3568.5	-34158	-22966.5	-34989		0.0940924	0.900661	0.605569	0.922572
	148	1472.11	25.2	44024	44254	14774	14981	19618	23562	15850	17189		-4114	-2974	-33649	-34695	-21539	-24297	-33497	-36578		-3544	-34172	-22918	-35037.5		0.0934464	0.90103	0.60429	0.923851
	149	1482.13	25.1	43658	44228	14647	14943	19678	23307	15943	17252		-4480	-3000	-33776	-34733	-21479	-24552	-33404	-36515		-3740	-34254.5	-23015.5	-34959.5		0.0986144	0.903205	0.606861	0.921794
	150	1492.14	25.2	44096	44209	14770	14999	19493	23264	15796	17144		-4042	-3019	-33653	-34677	-21664	-24595	-33551	-36623		-3530.5	-34165	-23129.5	-35087		0.0930904	0.900845	0.609867	0.925156
	151	1502.15	25.1	43804	44281	14641	14788	19659	23311	15791	17144		-4334	-2947	-33782	-34888	-21498	-24548	-33556	-36623		-3640.5	-34335	-23023	-35089.5		0.0959908	0.905328	0.607059	0.925222
	152	1512.18	25.1	43920	44016	14506	14858	19549	23424	15697	17069		-4218	-3212	-33917	-34818	-21608	-24435	-33650	-36698		-3715	-34367.5	-23021.5	-35174		0.0979552	0.906184	0.607019	0.92745
	153	1522.2	25.1	43677	44012	14565	14859	19509	23306	15648	16996		-4461	-3216	-33858	-34817	-21648	-24553	-33699	-36771		-3838.5	-34337.5	-23100.5	-35235		0.101212	0.905393	0.609102	0.929058
	154	1532.21	25.1	43646	44031	14576	14875	19552	23318	15601	17159		-4492	-3197	-33847	-34801	-21605	-24541	-33746	-36608		-3844.5	-34324	-23073	-35177		0.10137	0.905038	0.608377	0.927529
	155	1542.22	25.1	43941	44381	14567	14720	19459	23036	15706	17001		-4197	-2847	-33856	-34956	-21698	-24823	-33641	-36766		-3522	-34406	-23260.5	-35203.5		0.0928663	0.9072	0.613321	0.928228
	156	1552.23	25.1	43725	44105	14477	14647	19357	23197	15569	16884		-4413	-3123	-33946	-35029	-21800	-24662	-33778	-36883		-3768	-34487.5	-23231	-35330.5		0.0993527	0.909349	0.612543	0.931576
	157	1562.25	25.1	43877	43926	14455	14676	19462	23091	15701	16873		-4261	-3302	-33968	-35000	-21695	-24768	-33646	-36894		-3781.5	-34484	-23231.5	-35270		0.0997086	0.909256	0.612556	0.929981
	158	1572.28	25.2	43749	44008	14433	14669	19365	23170	15597	16914		-4389	-3220	-33990	-35007	-21792	-24689	-33750	-36853		-3804.5	-34498.5	-23240.5	-35301.5		0.100315	0.909639	0.612794	0.930812
	159	1582.28	25.1	43664	44143	14331	14668	19358	23027	15541	16797		-4474	-3085	-34092	-35008	-21799	-24832	-33806	-36970		-3779.5	-34550	-23315.5	-35388		0.0996559	0.910997	0.614771	0.933093
	160	1592.29	25.1	43696	43957	14481	14633	19251	23118	15565	16860		-4442	-3271	-33942	-35043	-21906	-24741	-33782	-36907		-3856.5	-34492.5	-23323.5	-35344.5		0.101686	0.90948	0.614982	0.931946
	161	1602.31	25.1	43674	44130	14361	14693	19311	23155	15570	16717		-4464	-3098	-34062	-34983	-21846	-24704	-33777	-37050		-3781	-34522.5	-23275	-35413.5		0.0996955	0.910271	0.613703	0.933765
	162	1612.32	25.1	43745	43955	14371	14557	19274	23087	15455	16755		-4393	-3273	-34052	-35119	-21883	-24772	-33892	-37012		-3833	-34585.5	-23327.5	-35452		0.101067	0.911933	0.615087	0.93478
	163	1622.34	25.1	43626	44017	14343	14530	19227	23049	15469	16725		-4512	-3211	-34080	-35146	-21930	-24810	-33878	-37042		-3861.5	-34613	-23370	-35460		0.101818	0.912658	0.616208	0.934991
	164	1632.36	25.1	43739	43942	14215	14547	19276	22911	15457	16739		-4399	-3286	-34208	-35129	-21881	-24948	-33890	-37028		-3842.5	-34668.5	-23414.5	-35459		0.101317	0.914121	0.617381	0.934965
	165	1642.37	25.1	43753	44033	14238	14483	19309	23017	15364	16637		-4385	-3195	-34185	-35193	-21848	-24842	-33983	-37130		-3790	-34689	-23345	-35556.5		0.0999328	0.914662	0.615549	0.937535
	166	1652.39	25.1	43507	44020	14266	14488	19306	22835	15331	16519		-4631	-3208	-34157	-35188	-21851	-25024	-34016	-37248		-3919.5	-34672.5	-23437.5	-35632		0.103347	0.914227	0.617988	0.939526
	167	1662.4	25.1	43853	43942	14198	14395	19169	23089	15296	16476		-4285	-3286	-34225	-35281	-21988	-24770	-34051	-37291		-3785.5	-34753	-23379	-35671		0.0998141	0.916349	0.616445	0.940555
	168	1672.41	25.1	43530	44045	14267	14344	19109	22903	15333	16470		-4608	-3183	-34156	-35332	-22048	-24956	-34014	-37297		-3895.5	-34744	-23502	-35655.5		0.102715	0.916112	0.619689	0.940146
	169	1682.42	25.1	43484	43762	14143	14353	19224	22796	15311	16517		-4654	-3466	-34280	-35323	-21933	-25063	-34036	-37250		-4060	-34801.5	-23498	-35643		0.107052	0.917628	0.619583	0.939816
	170	1692.43	25.1	43509	43839	14189	14294	19137	22922	15307	16489		-4629	-3389	-34234	-35382	-22020	-24937	-34040	-37278		-4009	-34808	-23478.5	-35659		0.105707	0.917799	0.619069	0.940238
	171	1702.43	25.1	43809	43654	14113	14432	19222	22719	15241	16486		-4329	-3574	-34310	-35244	-21935	-25140	-34106	-37281		-3951.5	-34777	-23537.5	-35693.5		0.104191	0.916982	0.620625	0.941148
	172	1712.45	25.1	43501	43786	14096	14324	19137	22836	15187	16550		-4637	-3442	-34327	-35352	-22020	-25023	-34160	-37217		-4039.5	-34839.5	-23521.5	-35688.5		0.106511	0.91863	0.620203	0.941016
	173	1722.47	25.1	43510	43634	14068	14232	19017	22767	15154	16535		-4628	-3594	-34355	-35444	-22140	-25092	-34193	-37232		-4111	-34899.5	-23616	-35712.5		0.108397	0.920212	0.622694	0.941649
	174	1732.48	25.1	43570	43893	14177	14185	18952	22702	15246	16382		-4568	-3335	-34246	-35491	-22205	-25157	-34101	-37385		-3951.5	-34868.5	-23681	-35743		0.104191	0.919395	0.624408	0.942453
	175	1742.5	25.1	43497	43773	14026	14262	19188	22691	15140	16403		-4641	-3455	-34397	-35414	-21969	-25168	-34207	-37364		-4048	-34905.5	-23568.5	-35785.5		0.106736	0.92037	0.621442	0.943574
	176	1752.51	25.1	43612	43912	13975	14194	19089	22685	15103	16395		-4526	-3316	-34448	-35482	-22068	-25174	-34244	-37372		-3921	-34965	-23621	-35808		0.103387	0.921939	0.622826	0.944167
	177	1762.53	25	43477	43524	14063	14213	19113	22689	15047	16280		-4661	-3704	-34360	-35463	-22044	-25170	-34300	-37487		-4182.5	-34911.5	-23607	-35893.5		0.110282	0.920528	0.622457	0.946421
	178	1772.55	25.1	43574	43520	13872	14149	18935	22599	15070	16246		-4564	-3708	-34551	-35527	-22222	-25260	-34277	-37521		-4136	-35039	-23741	-35899		0.109056	0.92389	0.62599	0.946566
	179	1782.56	25.1	43174	43882	13968	14112	18929	22448	15076	16335		-4964	-3346	-34455	-35564	-22228	-25411	-34271	-37432		-4155	-35009.5	-23819.5	-35851.5		0.109557	0.923112	0.62806	0.945314
	180	1792.58	25.1	43533	43666	13906	14135	18970	22638	14984	16143		-4605	-3562	-34517	-35541	-22187	-25221	-34363	-37624		-4083.5	-35029	-23704	-35993.5		0.107672	0.923627	0.625015	0.949058
	181	1802.6	25.1	43509	43658	13936	14058	18875	22598	14941	16076		-4629	-3570	-34487	-35618	-22282	-25261	-34406	-37691		-4099.5	-35052.5	-23771.5	-36048.5		0.108093	0.924246	0.626795	0.950508
	182	1812.61	25.1	43083	43597	13961	14080	18802	22653	14912	16139		-5055	-3631	-34462	-35596	-22355	-25206	-34435	-37628		-4343	-35029	-23780.5	-36031.5		0.114514	0.923627	0.627032	0.95006
	183	1822.62	25.1	43286	43755	13837	14133	18896	22412	14938	16162		-4852	-3473	-34586	-35543	-22261	-25447	-34409	-37605		-4162.5	-35064.5	-23854	-36007		0.109755	0.924563	0.62897	0.949414
	184	1832.64	25.1	43292	43760	13803	13813	18892	22590	14809	16104		-4846	-3468	-34620	-35863	-22265	-25269	-34538	-37663		-4157	-35241.5	-23767	-36100.5		0.10961	0.92923	0.626676	0.951879
	185	1842.66	25.1	43333	43604	13827	14001	18925	22412	14952	16068		-4805	-3624	-34596	-35675	-22232	-25447	-34395	-37699		-4214.5	-35135.5	-23839.5	-36047		0.111126	0.926435	0.628588	0.950469
	186	1852.68	25.1	43400	43729	13845	13918	18796	22538	14955	16096		-4738	-3499	-34578	-35758	-22361	-25321	-34392	-37671		-4118.5	-35168	-23841	-36031.5		0.108594	0.927292	0.628627	0.95006
	187	1862.7	25.1	43408	43710	13844	13997	18752	22386	14778	15946		-4730	-3518	-34579	-35679	-22405	-25473	-34569	-37821		-4124	-35129	-23939	-36195		0.10874	0.926263	0.631211	0.954371
	188	1872.72	25.1	43409	43309	13730	13867	18842	22660	14888	15952		-4729	-3919	-34693	-35809	-22315	-25199	-34459	-37815		-4324	-35251	-23757	-36137		0.114013	0.92948	0.626412	0.952842
	189	1882.73	25.1	43411	43553	13725	13885	18842	22534	14731	16028		-4727	-3675	-34698	-35791	-22315	-25325	-34616	-37739		-4201	-35244.5	-23820	-36177.5		0.11077	0.929309	0.628073	0.95391
	190	1892.74	25	43300	43593	13851	13936	18840	22431	14741	15949		-4838	-3635	-34572	-35740	-22317	-25428	-34606	-37818		-4236.5	-35156	-23872.5	-36212		0.111706	0.926975	0.629458	0.954819
	191	1902.76	25.1	43144	43451	13635	13839	18660	22438	14797	15975		-4994	-3777	-34788	-35837	-22497	-25421	-34550	-37792		-4385.5	-35312.5	-23959	-36171		0.115635	0.931102	0.631739	0.953738
	192	1912.77	25.1	43534	43380	13715	13933	18668	22318	14729	15972		-4604	-3848	-34708	-35743	-22489	-25541	-34618	-37795		-4226	-35225.5	-24015	-36206.5		0.111429	0.928808	0.633215	0.954674
	193	1922.79	25	43317	43620	13731	13760	18689	22268	14747	15891		-4821	-3608	-34692	-35916	-22468	-25591	-34600	-37876		-4214.5	-35304	-24029.5	-36238		0.111126	0.930878	0.633597	0.955505
	194	1932.79	25.1	43149	43617	13660	13751	18651	22296	14778	15868		-4989	-3611	-34763	-35925	-22506	-25563	-34569	-37899		-4300	-35344	-24034.5	-36234		0.11338	0.931932	0.633729	0.955399
	195	1942.81	25.1	42976	43478	13680	13848	18641	22352	14670	15816		-5162	-3750	-34743	-35828	-22516	-25507	-34677	-37951		-4456	-35285.5	-24011.5	-36314		0.117494	0.93039	0.633123	0.957509
	196	1952.82	25.1	43105	43433	13607	13755	18680	22294	14680	15680		-5033	-3795	-34816	-35921	-22477	-25565	-34667	-38087		-4414	-35368.5	-24021	-36377		0.116386	0.932578	0.633373	0.95917
	197	1962.84	25.1	43329	43412	13488	13652	18573	22335	14627	15785		-4809	-3816	-34935	-36024	-22584	-25524	-34720	-37982		-4312.5	-35479.5	-24054	-36351		0.11371	0.935505	0.634243	0.958484
	198	1972.86	25.1	43438	43457	13615	13706	18644	22225	14542	15652		-4700	-3771	-34808	-35970	-22513	-25634	-34805	-38115		-4235.5	-35389	-24073.5	-36460		0.111679	0.933119	0.634758	0.961358
	199	1982.87	25	43125	43429	13593	13647	18592	22247	14520	15725		-5013	-3799	-34830	-36029	-22565	-25612	-34827	-38042		-4406	-35429.5	-24088.5	-36434.5		0.116175	0.934187	0.635153	0.960686
	200	1992.88	25.1	43000	43359	13599	13593	18517	22214	14562	15740		-5138	-3869	-34824	-36083	-22640	-25645	-34785	-38027		-4503.5	-35453.5	-24142.5	-36406		0.118746	0.93482	0.636577	0.959935
	201	2002.9	25.1	42908	43470	13537	13661	18552	22162	14421	15660		-5230	-3758	-34886	-36015	-22605	-25697	-34926	-38107		-4494	-35450.5	-24151	-36516.5		0.118495	0.93474	0.636801	0.962848
	202	2012.9	25.1	43038	43498	13496	13604	18517	22070	14434	15599		-5100	-3730	-34927	-36072	-22640	-25789	-34913	-38168		-4415	-35499.5	-24214.5	-36540.5		0.116412	0.936032	0.638475	0.963481
	203	2022.91	25.1	42987	43500	13471	13503	18471	22107	14398	15503		-5151	-3728	-34952	-36173	-22686	-25752	-34949	-38264		-4439.5	-35562.5	-24219	-36606.5		0.117058	0.937694	0.638594	0.965221
	204	2032.92	25.1	42740	43226	13396	13502	18445	22016	14397	15521		-5398	-4002	-35027	-36174	-22712	-25843	-34950	-38246		-4700	-35600.5	-24277.5	-36598		0.123927	0.938696	0.640137	0.964997
	205	2042.94	25	43124	43133	13439	13536	18495	21954	14461	15523		-5014	-4095	-34984	-36140	-22662	-25905	-34886	-38244		-4554.5	-35562	-24283.5	-36565		0.120091	0.93768	0.640295	0.964127
	206	2052.95	25	42691	43181	13371	13404	18403	22189	14482	15490		-5447	-4047	-35052	-36272	-22754	-25670	-34865	-38277		-4747	-35662	-24212	-36571		0.125166	0.940317	0.63841	0.964285
	207	2062.96	25.1	42837	43058	13350	13398	18472	22035	14422	15413		-5301	-4170	-35073	-36278	-22685	-25824	-34925	-38354		-4735.5	-35675.5	-24254.5	-36639.5		0.124863	0.940673	0.63953	0.966091
	208	2072.97	25.1	42961	43014	13374	13415	18361	21869	14406	15470		-5177	-4214	-35049	-36261	-22796	-25990	-34941	-38297		-4695.5	-35655	-24393	-36619		0.123809	0.940133	0.643182	0.965551
	209	2082.98	25.1	42874	43213	13360	13450	18393	22018	14384	15437		-5264	-4015	-35063	-36226	-22764	-25841	-34963	-38330		-4639.5	-35644.5	-24302.5	-36646.5		0.122332	0.939856	0.640796	0.966276
	210	2093	25.1	42439	43370	13374	13414	18476	22016	14275	15351		-5699	-3858	-35049	-36262	-22681	-25843	-35072	-38416		-4778.5	-35655.5	-24262	-36744		0.125997	0.940146	0.639728	0.968847
	211	2103.01	25.1	42633	43212	13325	13313	18435	21976	14295	15462		-5505	-4016	-35098	-36363	-22722	-25883	-35052	-38305		-4760.5	-35730.5	-24302.5	-36678.5		0.125522	0.942123	0.640796	0.96712
	212	2113.02	25	42553	43007	13257	13255	18372	22005	14118	15300		-5585	-4221	-35166	-36421	-22785	-25854	-35229	-38467		-4903	-35793.5	-24319.5	-36848		0.12928	0.943785	0.641244	0.971589
	213	2123.03	25.1	42724	42867	13244	13392	18291	21876	14226	15308		-5414	-4361	-35179	-36284	-22866	-25983	-35121	-38459		-4887.5	-35731.5	-24424.5	-36790		0.128871	0.94215	0.644013	0.97006
	214	2133.05	25.1	42728	43122	13199	13331	18245	21791	14198	15181		-5410	-4106	-35224	-36345	-22912	-26068	-35149	-38586		-4758	-35784.5	-24490	-36867.5		0.125456	0.943547	0.64574	0.972103
	215	2143.05	25	42558	42827	13266	13213	18138	21840	14251	15271		-5580	-4401	-35157	-36463	-23019	-26019	-35096	-38496		-4990.5	-35810	-24519	-36796		0.131587	0.94422	0.646504	0.970218
	216	2153.07	25.1	42529	42896	13227	13268	18251	21896	14084	15312		-5609	-4332	-35196	-36408	-22906	-25963	-35263	-38455		-4970.5	-35802	-24434.5	-36859		0.13106	0.944009	0.644276	0.971879
	217	2163.07	25.1	42513	42894	13119	13252	18197	21832	14201	15155		-5625	-4334	-35304	-36424	-22960	-26027	-35146	-38612		-4979.5	-35864	-24493.5	-36879		0.131297	0.945643	0.645832	0.972406
	218	2173.09	25	42394	43110	13127	13201	18153	21788	14029	15120		-5744	-4118	-35296	-36475	-23004	-26071	-35318	-38647		-4931	-35885.5	-24537.5	-36982.5		0.130018	0.94621	0.646992	0.975135
	219	2183.09	25.1	42484	43173	13139	13077	18185	21878	14068	15173		-5654	-4055	-35284	-36599	-22972	-25981	-35279	-38594		-4854.5	-35941.5	-24476.5	-36936.5		0.128001	0.947687	0.645384	0.973923
	220	2193.1	25.1	42440	43047	13175	13087	18044	21804	14090	15113		-5698	-4181	-35248	-36589	-23113	-26055	-35257	-38654		-4939.5	-35918.5	-24584	-36955.5		0.130242	0.94708	0.648218	0.974424
	221	2203.13	25	42470	43097	13053	13129	18157	21766	14059	15172		-5668	-4131	-35370	-36547	-23000	-26093	-35288	-38595		-4899.5	-35958.5	-24546.5	-36941.5		0.129187	0.948135	0.647229	0.974054
	222	2213.14	25.1	42485	42917	13112	13119	18067	21591	14070	15105		-5653	-4311	-35311	-36557	-23090	-26268	-35277	-38662		-4982	-35934	-24679	-36969.5		0.131363	0.947489	0.650723	0.974793
	223	2223.16	25.1	42380	42809	12960	13107	18157	21859	13956	15074		-5758	-4419	-35463	-36569	-23000	-26000	-35391	-38693		-5088.5	-36016	-24500	-37042		0.134171	0.949651	0.646003	0.976704
	224	2233.17	25	42307	42720	13068	12955	18078	21752	13947	14897		-5831	-4508	-35355	-36721	-23079	-26107	-35400	-38870		-5169.5	-36038	-24593	-37135		0.136307	0.950231	0.648456	0.979157
	225	2243.18	25.1	42373	42695	13000	13035	18150	21661	13934	14947		-5765	-4533	-35423	-36641	-23007	-26198	-35413	-38820		-5149	-36032	-24602.5	-37116.5		0.135766	0.950073	0.648706	0.978669
	226	2253.2	25.1	42277	43019	12888	12996	18094	21676	13941	15043		-5861	-4209	-35535	-36680	-23063	-26183	-35406	-38724		-5035	-36107.5	-24623	-37065		0.13276	0.952064	0.649247	0.977311
	227	2263.22	25	42385	42682	13075	12971	18049	21697	13939	15025		-5753	-4546	-35348	-36705	-23108	-26162	-35408	-38742		-5149.5	-36026.5	-24635	-37075		0.135779	0.949928	0.649563	0.977574
	228	2273.23	25.1	42284	42747	13055	12968	17966	21541	13836	14827		-5854	-4481	-35368	-36708	-23191	-26318	-35511	-38940		-5167.5	-36038	-24754.5	-37225.5		0.136254	0.950231	0.652714	0.981543
	229	2283.25	25.1	42456	42834	12962	12912	18001	21658	13883	14971		-5682	-4394	-35461	-36764	-23156	-26201	-35464	-38796		-5038	-36112.5	-24678.5	-37130		0.132839	0.952196	0.65071	0.979025
	230	2293.26	25.1	42060	42831	12848	12879	17984	21565	13889	14901		-6078	-4397	-35575	-36797	-23173	-26294	-35458	-38866		-5237.5	-36186	-24733.5	-37162		0.1381	0.954134	0.65216	0.979868
	231	2303.28	25	42216	42786	12882	12927	17982	21520	13824	14923		-5922	-4442	-35541	-36749	-23175	-26339	-35523	-38844		-5182	-36145	-24757	-37183.5		0.136636	0.953053	0.65278	0.980435
	232	2313.29	25.1	42133	42695	12874	12863	17963	21488	13809	14727		-6005	-4533	-35549	-36813	-23194	-26371	-35538	-39040		-5269	-36181	-24782.5	-37289		0.13893	0.954002	0.653452	0.983217
	233	2323.29	25	42250	42671	12872	12998	17997	21502	13788	14719		-5888	-4557	-35551	-36678	-23160	-26357	-35559	-39048		-5222.5	-36114.5	-24758.5	-37303.5		0.137704	0.952248	0.652819	0.983599
	234	2333.3	25	42095	42622	12902	12911	17897	21473	13655	14823		-6043	-4606	-35521	-36765	-23260	-26386	-35692	-38944		-5324.5	-36143	-24823	-37318		0.140394	0.953	0.65452	0.983982
	235	2343.32	25	42122	42711	12780	12898	17894	21525	13712	14823		-6016	-4517	-35643	-36778	-23263	-26334	-35635	-38944		-5266.5	-36210.5	-24798.5	-37289.5		0.138864	0.95478	0.653874	0.98323
	236	2353.34	25.1	42133	42635	12905	12833	17813	21541	13719	14681		-6005	-4593	-35518	-36843	-23344	-26318	-35628	-39086		-5299	-36180.5	-24831	-37357		0.139721	0.953989	0.654731	0.98501
	237	2363.35	25	42144	42698	12807	12782	17917	21429	13703	14670		-5994	-4530	-35616	-36894	-23240	-26430	-35644	-39097		-5262	-36255	-24835	-37370.5		0.138746	0.955953	0.654836	0.985366
	238	2373.37	25.1	42231	42591	12775	12705	17838	21592	13615	14763		-5907	-4637	-35648	-36971	-23319	-26267	-35732	-39004		-5272	-36309.5	-24793	-37368		0.139009	0.95739	0.653729	0.9853
	239	2383.38	25	42135	42403	12780	12736	17868	21446	13620	14671		-6003	-4825	-35643	-36940	-23289	-26413	-35727	-39096		-5414	-36291.5	-24851	-37411.5		0.142754	0.956916	0.655258	0.986447
	240	2393.39	25	42053	42675	12725	12758	17870	21414	13694	14640		-6085	-4553	-35698	-36918	-23287	-26445	-35653	-39127		-5319	-36308	-24866	-37390		0.140249	0.957351	0.655654	0.98588
	241	2403.41	25	42226	42552	12743	12691	17739	21445	13679	14792		-5912	-4676	-35680	-36985	-23418	-26414	-35668	-38975		-5294	-36332.5	-24916	-37321.5		0.139589	0.957997	0.656972	0.984074
	242	2413.42	25.1	41948	42703	12793	12701	17828	21425	13679	14680		-6190	-4525	-35630	-36975	-23329	-26434	-35668	-39087		-5357.5	-36302.5	-24881.5	-37377.5		0.141264	0.957206	0.656063	0.985551
	243	2423.45	25	41783	42550	12667	12769	17700	21348	13557	14653		-6355	-4678	-35756	-36907	-23457	-26511	-35790	-39114		-5516.5	-36331.5	-24984	-37452		0.145456	0.95797	0.658765	0.987515
	244	2433.46	25	41915	42333	12725	12695	17706	21232	13536	14707		-6223	-4895	-35698	-36981	-23451	-26627	-35811	-39060		-5559	-36339.5	-25039	-37435.5		0.146577	0.958181	0.660215	0.98708
	245	2443.47	25.1	41829	42603	12628	12552	17721	21425	13589	14636		-6309	-4625	-35795	-37124	-23436	-26434	-35758	-39131		-5467	-36459.5	-24935	-37444.5		0.144151	0.961345	0.657473	0.987317
	246	2453.48	25	41972	42552	12750	12620	17697	21413	13602	14514		-6166	-4676	-35673	-37056	-23460	-26446	-35745	-39253		-5421	-36364.5	-24953	-37499		0.142938	0.95884	0.657948	0.988754
	247	2463.49	25	41995	42493	12621	12590	17739	21334	13497	14549		-6143	-4735	-35802	-37086	-23418	-26525	-35850	-39218		-5439	-36444	-24971.5	-37534		0.143413	0.960937	0.658436	0.989677
	248	2473.5	25.1	41952	42500	12700	12566	17720	21324	13540	14605		-6186	-4728	-35723	-37110	-23437	-26535	-35807	-39162		-5457	-36416.5	-24986	-37484.5		0.143887	0.960211	0.658818	0.988372
	249	2483.52	25	41820	42372	12635	12531	17572	21301	13484	14492		-6318	-4856	-35788	-37145	-23585	-26558	-35863	-39275		-5587	-36466.5	-25071.5	-37569		0.147315	0.96153	0.661072	0.9906
	250	2493.53	25.1	41848	42416	12698	12496	17628	21304	13530	14487		-6290	-4812	-35725	-37180	-23529	-26555	-35817	-39280		-5551	-36452.5	-25042	-37548.5		0.146366	0.961161	0.660295	0.990059
	251	2503.55	25.1	41864	42571	12630	12459	17620	21164	13441	14401		-6274	-4657	-35793	-37217	-23537	-26695	-35906	-39366		-5465.5	-36505	-25116	-37636		0.144111	0.962545	0.662246	0.992367
	252	2513.57	25	41821	42433	12635	12552	17607	21216	13385	14430		-6317	-4795	-35788	-37124	-23550	-26643	-35962	-39337		-5556	-36456	-25096.5	-37649.5		0.146498	0.961253	0.661732	0.992723
	253	2523.59	25	41778	42220	12602	12504	17652	21299	13438	14451		-6360	-5008	-35821	-37172	-23505	-26560	-35909	-39316		-5684	-36496.5	-25032.5	-37612.5		0.149873	0.962321	0.660044	0.991747
	254	2533.61	25.1	41729	42389	12551	12415	17691	21181	13267	14381		-6409	-4839	-35872	-37261	-23466	-26678	-36080	-39386		-5624	-36566.5	-25072	-37733		0.148291	0.964167	0.661086	0.994924
	255	2543.63	25	41972	42341	12478	12446	17624	21185	13366	14343		-6166	-4887	-35945	-37230	-23533	-26674	-35981	-39424		-5526.5	-36587.5	-25103.5	-37702.5		0.14572	0.96472	0.661916	0.99412
	256	2553.64	25	41704	42206	12449	12384	17494	21023	13303	14292		-6434	-5022	-35974	-37292	-23663	-26836	-36044	-39475		-5728	-36633	-25249.5	-37759.5		0.151033	0.96592	0.665766	0.995623
	257	2563.64	25	41670	42376	12503	12478	17501	21092	13241	14399		-6468	-4852	-35920	-37198	-23656	-26767	-36106	-39368		-5660	-36559	-25211.5	-37737		0.14924	0.963969	0.664764	0.99503
	258	2573.66	25	41542	42551	12495	12374	17648	21152	13289	14308		-6596	-4677	-35928	-37302	-23509	-26707	-36058	-39459		-5636.5	-36615	-25108	-37758.5		0.14862	0.965445	0.662035	0.995597
	259	2583.67	25	41764	42162	12368	12310	17526	20934	13287	14328		-6374	-5066	-36055	-37366	-23631	-26925	-36060	-39439		-5720	-36710.5	-25278	-37749.5		0.150822	0.967964	0.666517	0.995359
	260	2593.7	25.1	41443	42213	12431	12335	17515	21093	13300	14118		-6695	-5015	-35992	-37341	-23642	-26766	-36047	-39649		-5855	-36666.5	-25204	-37848		0.154382	0.966803	0.664566	0.997957
	261	2603.72	25.1	41333	42239	12396	12311	17585	21028	13260	14252		-6805	-4989	-36027	-37365	-23572	-26831	-36087	-39515		-5897	-36696	-25201.5	-37801		0.155489	0.967581	0.6645	0.996717
	262	2613.74	25	41799	42356	12351	12289	17431	20952	13267	14263		-6339	-4872	-36072	-37387	-23726	-26907	-36080	-39504		-5605.5	-36729.5	-25316.5	-37792		0.147803	0.968464	0.667532	0.99648
	263	2623.75	25	41683	42157	12444	12261	17374	21079	13160	14118		-6455	-5071	-35979	-37415	-23783	-26780	-36187	-39649		-5763	-36697	-25281.5	-37918		0.151956	0.967608	0.66661	0.999802
	264	2633.76	25.1	41211	41993	12407	12214	17480	20993	13155	14138		-6927	-5235	-36016	-37462	-23677	-26866	-36192	-39629		-6081	-36739	-25271.5	-37910.5		0.160341	0.968715	0.666346	0.999604
	265	2643.77	25	41299	42214	12375	12323	17283	20943	13170	14187		-6839	-5014	-36048	-37353	-23874	-26916	-36177	-39580		-5926.5	-36700.5	-25395	-37878.5		0.156267	0.9677	0.669602	0.998761
	266	2653.78	25	41385	41866	12408	12224	17394	21011	13160	14140		-6753	-5362	-36015	-37452	-23763	-26848	-36187	-39627		-6057.5	-36733.5	-25305.5	-37907		0.159721	0.96857	0.667242	0.999512
	267	2663.8	25	41441	42259	12351	12148	17423	20962	13153	14128		-6697	-4969	-36072	-37528	-23734	-26897	-36194	-39639		-5833	-36800	-25315.5	-37916.5		0.153802	0.970323	0.667506	0.999763
	268	2673.81	25	41579	42074	12272	12298	17311	21030	13197	14140		-6559	-5154	-36151	-37378	-23846	-26829	-36150	-39627		-5856.5	-36764.5	-25337.5	-37888.5		0.154421	0.969387	0.668086	0.999024
	269	2683.82	25	41472	42088	12337	12245	17248	20925	13145	14153		-6666	-5140	-36086	-37431	-23909	-26934	-36202	-39614		-5903	-36758.5	-25421.5	-37908		0.155647	0.969229	0.670301	0.999539
	270	2693.83	25.1	41406	42007	12306	12147	17364	20886	13237	14071		-6732	-5221	-36117	-37529	-23793	-26973	-36110	-39696		-5976.5	-36823	-25383	-37903		0.157585	0.97093	0.669286	0.999407
	271	2703.84	25	41480	42240	12257	12160	17302	20756	13126	14004		-6658	-4988	-36166	-37516	-23855	-27103	-36221	-39763		-5823	-36841	-25479	-37992		0.153538	0.971404	0.671817	1.00175
	272	2713.86	25.1	41326	42045	12252	12172	17288	20829	13100	14083		-6812	-5183	-36171	-37504	-23869	-27030	-36247	-39684		-5997.5	-36837.5	-25449.5	-37965.5		0.158139	0.971312	0.671039	1.00105
	273	2723.88	25.1	41252	41994	12255	12113	17296	20756	13115	13998		-6886	-5234	-36168	-37563	-23861	-27103	-36232	-39769		-6060	-36865.5	-25482	-38000.5		0.159787	0.97205	0.671896	1.00198
	274	2733.89	25	41296	42009	12220	12104	17307	20874	13138	13999		-6842	-5219	-36203	-37572	-23850	-26985	-36209	-39768		-6030.5	-36887.5	-25417.5	-37988.5		0.159009	0.972631	0.670196	1.00166
	275	2743.91	25	41184	41906	12228	12039	17267	20835	13057	13959		-6954	-5322	-36195	-37637	-23890	-27024	-36290	-39808		-6138	-36916	-25457	-38049		0.161844	0.973382	0.671237	1.00326
	276	2753.92	25.1	41341	41911	12163	12066	17247	20758	13072	13944		-6797	-5317	-36260	-37610	-23910	-27101	-36275	-39823		-6057	-36935	-25505.5	-38049		0.159708	0.973883	0.672516	1.00326
	277	2763.93	25	41101	41831	12223	12074	17253	20707	12985	13935		-7037	-5397	-36200	-37602	-23904	-27152	-36362	-39832		-6217	-36901	-25528	-38097		0.163927	0.972987	0.673109	1.00452
	278	2773.94	25.1	41216	41791	12186	12140	17345	20714	13032	13861		-6922	-5437	-36237	-37536	-23812	-27145	-36315	-39906		-6179.5	-36886.5	-25478.5	-38110.5		0.162938	0.972604	0.671804	1.00488
	279	2783.95	25.1	41103	42021	12062	11980	17248	20672	13058	13904		-7035	-5207	-36361	-37696	-23909	-27187	-36289	-39863		-6121	-37028.5	-25548	-38076		0.161395	0.976348	0.673636	1.00397
	280	2793.96	25	41178	41814	12180	11987	17138	20813	13017	13967		-6960	-5414	-36243	-37689	-24019	-27046	-36330	-39800		-6187	-36966	-25532.5	-38065		0.163136	0.9747	0.673228	1.00368
	281	2803.98	25	41141	41729	12189	11995	17165	20657	13007	13828		-6997	-5499	-36234	-37681	-23992	-27202	-36340	-39939		-6248	-36957.5	-25597	-38139.5		0.164744	0.974476	0.674928	1.00564
	282	2813.99	25	41259	41870	12240	11918	17157	20704	12874	13847		-6879	-5358	-36183	-37758	-24000	-27155	-36473	-39920		-6118.5	-36970.5	-25577.5	-38196.5		0.161329	0.974819	0.674414	1.00715
	283	2824.01	25.1	41110	41675	12089	11996	17144	20556	12975	13753		-7028	-5553	-36334	-37680	-24013	-27303	-36372	-40014		-6290.5	-37007	-25658	-38193		0.165865	0.975781	0.676537	1.00705
	284	2834.02	25	41055	41775	12163	11883	17177	20637	12975	13872		-7083	-5453	-36260	-37793	-23980	-27222	-36372	-39895		-6268	-37026.5	-25601	-38133.5		0.165271	0.976296	0.675034	1.00548
	285	2844.03	25	41266	41838	12057	11925	17160	20591	12904	13804		-6872	-5390	-36366	-37751	-23997	-27268	-36443	-39963		-6131	-37058.5	-25632.5	-38203		0.161659	0.977139	0.675865	1.00732
	286	2854.04	25	41066	41745	12021	11928	17026	20601	12817	13656		-7072	-5483	-36402	-37748	-24131	-27258	-36530	-40111		-6277.5	-37075	-25694.5	-38320.5		0.165522	0.977574	0.677499	1.01042
	287	2864.06	25	41077	41746	11992	11893	17179	20514	12806	13800		-7061	-5482	-36431	-37783	-23978	-27345	-36541	-39967		-6271.5	-37107	-25661.5	-38254		0.165364	0.978418	0.676629	1.00866
	288	2874.07	25.1	40986	41627	11917	11889	17039	20568	12815	13628		-7152	-5601	-36506	-37787	-24118	-27291	-36532	-40139		-6376.5	-37146.5	-25704.5	-38335.5		0.168132	0.97946	0.677763	1.01081
	289	2884.08	25.1	41137	41793	12002	11852	17198	20542	12913	13661		-7001	-5435	-36421	-37824	-23959	-27317	-36434	-40106		-6218	-37122.5	-25638	-38270		0.163953	0.978827	0.67601	1.00908
	290	2894.1	25	41139	41858	12007	11948	17105	20635	12784	13676		-6999	-5370	-36416	-37728	-24052	-27224	-36563	-40091		-6184.5	-37072	-25638	-38327		0.16307	0.977495	0.67601	1.01059
	291	2904.1	25	41099	41772	12075	11827	17061	20580	12870	13726		-7039	-5456	-36348	-37849	-24096	-27279	-36477	-40041		-6247.5	-37098.5	-25687.5	-38259		0.164731	0.978194	0.677315	1.00879
	292	2914.12	25.1	40901	41743	11993	11901	17056	20531	12820	13733		-7237	-5485	-36430	-37775	-24101	-27328	-36527	-40034		-6361	-37102.5	-25714.5	-38280.5		0.167724	0.9783	0.678027	1.00936
	293	2924.12	25	40955	41617	12044	11850	16974	20570	12691	13646		-7183	-5611	-36379	-37826	-24183	-27289	-36656	-40121		-6397	-37102.5	-25736	-38388.5		0.168673	0.9783	0.678594	1.01221
	294	2934.13	25.1	40973	41570	11963	11757	17023	20309	12807	13648		-7165	-5658	-36460	-37919	-24134	-27550	-36540	-40119		-6411.5	-37189.5	-25842	-38329.5		0.169055	0.980594	0.681389	1.01065
	295	2944.15	25.1	40966	41575	11893	11755	17065	20433	12763	13660		-7172	-5653	-36530	-37921	-24092	-27426	-36584	-40107		-6412.5	-37225.5	-25759	-38345.5		0.169081	0.981543	0.6792	1.01107
	296	2954.15	25	40861	41522	12016	11757	17019	20417	12774	13566		-7277	-5706	-36407	-37919	-24138	-27442	-36573	-40201		-6491.5	-37163	-25790	-38387		0.171165	0.979895	0.680017	1.01217
	297	2964.18	25.1	40630	41594	11926	11720	16957	20448	12744	13621		-7508	-5634	-36497	-37956	-24200	-27411	-36603	-40146		-6571	-37226.5	-25805.5	-38374.5		0.173261	0.981569	0.680426	1.01184
	298	2974.19	25.1	40837	41608	11843	11749	16897	20456	12756	13534		-7301	-5620	-36580	-37927	-24260	-27403	-36591	-40233		-6460.5	-37253.5	-25831.5	-38412		0.170347	0.982281	0.681112	1.01283
	299	2984.2	25	40720	41744	11933	11672	16863	20321	12693	13552		-7418	-5484	-36490	-38004	-24294	-27538	-36654	-40215		-6451	-37247	-25916	-38434.5		0.170097	0.98211	0.68334	1.01342
	300	2994.21	25.1	40827	41748	11928	11709	16842	20407	12686	13492		-7311	-5480	-36495	-37967	-24315	-27452	-36661	-40275		-6395.5	-37231	-25883.5	-38468		0.168633	0.981688	0.682483	1.0143
	301	3004.22	25.1	40777	41493	11921	11662	17011	20322	12609	13493		-7361	-5735	-36502	-38014	-24146	-27537	-36738	-40274		-6548	-37258	-25841.5	-38506		0.172654	0.9824	0.681375	1.01531
	302	3014.24	25	40720	41564	11921	11641	17002	20359	12632	13473		-7418	-5664	-36502	-38035	-24155	-27500	-36715	-40294		-6541	-37268.5	-25827.5	-38504.5		0.17247	0.982677	0.681006	1.01527
	303	3024.26	25.1	40745	41511	11916	11579	16871	20384	12602	13383		-7393	-5717	-36507	-38097	-24286	-27475	-36745	-40384		-6555	-37302	-25880.5	-38564.5		0.172839	0.98356	0.682404	1.01685
	304	3034.27	25.1	40763	41432	11742	11554	16912	20322	12624	13513		-7375	-5796	-36681	-38122	-24245	-27537	-36723	-40254		-6585.5	-37401.5	-25891	-38488.5		0.173643	0.986183	0.682681	1.01484
	305	3044.28	25	40774	41427	11852	11608	16825	20329	12641	13439		-7364	-5801	-36571	-38068	-24332	-27530	-36706	-40328		-6582.5	-37319.5	-25931	-38517		0.173564	0.984021	0.683735	1.0156
	306	3054.3	25.1	40649	41371	11824	11645	16834	20275	12594	13373		-7489	-5857	-36599	-38031	-24323	-27584	-36753	-40394		-6673	-37315	-25953.5	-38573.5		0.17595	0.983903	0.684328	1.01709
	307	3064.31	25	40623	41322	11835	11639	16871	20322	12539	13413		-7515	-5906	-36588	-38037	-24286	-27537	-36808	-40354		-6710.5	-37312.5	-25911.5	-38581		0.176939	0.983837	0.683221	1.01728
	308	3074.33	25	40406	41502	11857	11507	16821	20176	12603	13320		-7732	-5726	-36566	-38169	-24336	-27683	-36744	-40447		-6729	-37367.5	-26009.5	-38595.5		0.177427	0.985287	0.685805	1.01767
	309	3084.34	25	40721	41410	11756	11567	16821	20287	12568	13369		-7417	-5818	-36667	-38109	-24336	-27572	-36779	-40398		-6617.5	-37388	-25954	-38588.5		0.174487	0.985827	0.684342	1.01748
	310	3094.36	25.1	40584	41406	11736	11573	16785	20383	12543	13307		-7554	-5822	-36687	-38103	-24372	-27476	-36804	-40460		-6688	-37395	-25924	-38632		0.176346	0.986012	0.683551	1.01863
	311	3104.38	25.1	40612	41302	11801	11564	16819	20372	12520	13295		-7526	-5926	-36622	-38112	-24338	-27487	-36827	-40472		-6726	-37367	-25912.5	-38649.5		0.177348	0.985274	0.683247	1.01909
	312	3114.39	25	40545	41286	11729	11546	16658	20237	12493	13310		-7593	-5942	-36694	-38130	-24499	-27622	-36854	-40457		-6767.5	-37412	-26060.5	-38655.5		0.178442	0.98646	0.68715	1.01925
	313	3124.39	25	40545	41324	11747	11511	16860	20180	12469	13305		-7593	-5904	-36676	-38165	-24297	-27679	-36878	-40462		-6748.5	-37420.5	-25988	-38670		0.177941	0.986684	0.685238	1.01963
	314	3134.41	25.1	40609	41085	11725	11542	16788	20203	12543	13269		-7529	-6143	-36698	-38134	-24369	-27656	-36804	-40498		-6836	-37416	-26012.5	-38651		0.180248	0.986566	0.685884	1.01913
	315	3144.43	25	40572	41414	11715	11512	16824	20185	12496	13264		-7566	-5814	-36708	-38164	-24333	-27674	-36851	-40503		-6690	-37436	-26003.5	-38677		0.176398	0.987093	0.685647	1.01982
	316	3154.44	25	40711	41122	11747	11469	16768	20025	12458	13237		-7427	-6106	-36676	-38207	-24389	-27834	-36889	-40530		-6766.5	-37441.5	-26111.5	-38709.5		0.178416	0.987238	0.688495	1.02067
	317	3164.46	25.1	40517	41225	11723	11478	16797	20138	12487	13264		-7621	-6003	-36700	-38198	-24360	-27721	-36860	-40503		-6812	-37449	-26040.5	-38681.5		0.179615	0.987436	0.686622	1.01993
	318	3174.47	25	40386	41247	11705	11436	16652	20103	12425	13249		-7752	-5981	-36718	-38240	-24505	-27756	-36922	-40518		-6866.5	-37479	-26130.5	-38720		0.181052	0.988227	0.688996	1.02095
	319	3184.49	25	40475	41303	11684	11419	16683	20081	12408	13214		-7663	-5925	-36739	-38257	-24474	-27778	-36939	-40553		-6794	-37498	-26126	-38746		0.179141	0.988728	0.688877	1.02163
	320	3194.51	25.1	40427	41307	11624	11432	16735	20164	12414	13215		-7711	-5921	-36799	-38244	-24422	-27695	-36933	-40552		-6816	-37521.5	-26058.5	-38742.5		0.179721	0.989348	0.687097	1.02154
	321	3204.52	25	40388	41162	11617	11411	16748	19988	12481	13141		-7750	-6066	-36806	-38265	-24409	-27871	-36866	-40626		-6908	-37535.5	-26140	-38746		0.182147	0.989717	0.689246	1.02163
	322	3214.54	25.1	40406	41088	11618	11441	16734	20051	12383	13119		-7732	-6140	-36805	-38235	-24423	-27808	-36964	-40648		-6936	-37520	-26115.5	-38806		0.182885	0.989308	0.6886	1.02322
	323	3224.57	25.1	40571	41216	11616	11410	16698	20102	12362	13213		-7567	-6012	-36807	-38266	-24459	-27757	-36985	-40554		-6789.5	-37536.5	-26108	-38769.5		0.179022	0.989743	0.688402	1.02225
	324	3234.59	25	40431	41082	11574	11430	16634	20056	12303	13128		-7707	-6146	-36849	-38246	-24523	-27803	-37044	-40639		-6926.5	-37547.5	-26163	-38841.5		0.182634	0.990033	0.689852	1.02415
	325	3244.6	25.1	40311	41124	11542	11407	16640	20017	12299	13125		-7827	-6104	-36881	-38269	-24517	-27842	-37048	-40642		-6965.5	-37575	-26179.5	-38845		0.183663	0.990758	0.690288	1.02424
	326	3254.63	25.1	40385	41258	11587	11416	16714	19912	12294	13130		-7753	-5970	-36836	-38260	-24443	-27947	-37053	-40637		-6861.5	-37548	-26195	-38845		0.18092	0.990046	0.690696	1.02424
	327	3264.63	25	40438	41028	11525	11325	16648	20083	12321	13105		-7700	-6200	-36898	-38351	-24509	-27776	-37026	-40662		-6950	-37624.5	-26142.5	-38844		0.183254	0.992063	0.689312	1.02422
	328	3274.64	25	40369	41031	11613	11362	16573	20060	12326	13084		-7769	-6197	-36810	-38314	-24584	-27799	-37021	-40683		-6983	-37562	-26191.5	-38852		0.184124	0.990415	0.690604	1.02443
	329	3284.66	25.1	40362	41064	11630	11264	16651	20032	12327	13070		-7776	-6164	-36793	-38412	-24506	-27827	-37020	-40697		-6970	-37602.5	-26166.5	-38858.5		0.183781	0.991483	0.689945	1.0246
	330	3294.68	25	40172	41052	11601	11250	16628	19989	12344	13056		-7966	-6176	-36822	-38426	-24529	-27870	-37003	-40711		-7071	-37624	-26199.5	-38857		0.186444	0.99205	0.690815	1.02456
	331	3304.69	25	40367	40829	11491	11310	16588	19937	12326	13052		-7771	-6399	-36932	-38366	-24569	-27922	-37021	-40715		-7085	-37649	-26245.5	-38868		0.186814	0.992709	0.692028	1.02485
	332	3314.71	25	40271	41132	11574	11298	16602	19956	12303	13111		-7867	-6096	-36849	-38378	-24555	-27903	-37044	-40656		-6981.5	-37613.5	-26229	-38850		0.184085	0.991773	0.691593	1.02438
	333	3324.72	25	40195	40980	11624	11254	16578	20041	12260	12985		-7943	-6248	-36799	-38422	-24579	-27818	-37087	-40782		-7095.5	-37610.5	-26198.5	-38934.5		0.18709	0.991694	0.690789	1.0266
	334	3334.73	25	40139	41058	11586	11315	16509	19858	12312	12983		-7999	-6170	-36837	-38361	-24648	-28001	-37035	-40784		-7084.5	-37599	-26324.5	-38909.5		0.1868	0.991391	0.694111	1.02595
	335	3344.76	25	40378	41107	11582	11256	16406	19902	12248	13058		-7760	-6121	-36841	-38420	-24751	-27957	-37099	-40709		-6940.5	-37630.5	-26354	-38904		0.183004	0.992222	0.694889	1.0258
	336	3354.77	25	40275	40944	11482	11269	16518	19986	12285	13032		-7863	-6284	-36941	-38407	-24639	-27873	-37062	-40735		-7073.5	-37674	-26256	-38898.5		0.18651	0.993369	0.692305	1.02566
	337	3364.79	25	40222	41029	11552	11224	16673	19784	12218	13029		-7916	-6199	-36871	-38452	-24484	-28075	-37129	-40738		-7057.5	-37661.5	-26279.5	-38933.5		0.186089	0.993039	0.692924	1.02658
	338	3374.8	25	40397	40885	11430	11207	16482	19828	12188	12984		-7741	-6343	-36993	-38469	-24675	-28031	-37159	-40783		-7042	-37731	-26353	-38971		0.18568	0.994872	0.694862	1.02757
	339	3384.81	25.1	40182	41079	11525	11207	16489	19913	12147	12962		-7956	-6149	-36898	-38469	-24668	-27946	-37200	-40805		-7052.5	-37683.5	-26307	-39002.5		0.185957	0.993619	0.693649	1.0284
	340	3394.84	25	40341	40917	11471	11247	16393	19752	12162	12930		-7797	-6311	-36952	-38429	-24764	-28107	-37185	-40837		-7054	-37690.5	-26435.5	-39011		0.185996	0.993804	0.697038	1.02862
	341	3404.85	25	40079	41020	11436	11192	16554	19901	12138	12888		-8059	-6208	-36987	-38484	-24603	-27958	-37209	-40879		-7133.5	-37735.5	-26280.5	-39044		0.188092	0.99499	0.692951	1.02949
	342	3414.86	25.1	40150	40945	11404	11216	16515	19875	12099	12953		-7988	-6283	-37019	-38460	-24642	-27984	-37248	-40814		-7135.5	-37739.5	-26313	-39031		0.188145	0.995096	0.693808	1.02915
	343	3424.88	25	40235	40982	11449	11235	16528	19817	12017	12948		-7903	-6246	-36974	-38441	-24629	-28042	-37330	-40819		-7074.5	-37707.5	-26335.5	-39074.5		0.186537	0.994252	0.694401	1.0303
	344	3434.89	25.1	40110	40950	11440	11255	16491	19778	12158	12949		-8028	-6278	-36983	-38421	-24666	-28081	-37189	-40818		-7153	-37702	-26373.5	-39003.5		0.188607	0.994107	0.695403	1.02842
	345	3444.91	25.1	39984	40806	11408	11101	16435	19789	12072	12962		-8154	-6422	-37015	-38575	-24722	-28070	-37275	-40805		-7288	-37795	-26396	-39040		0.192166	0.996559	0.695996	1.02939
	346	3454.92	25	40275	40990	11375	11068	16386	19701	12133	12950		-7863	-6238	-37048	-38608	-24771	-28158	-37214	-40817		-7050.5	-37828	-26464.5	-39015.5		0.185904	0.997429	0.697802	1.02874
	347	3464.93	25.1	40095	40801	11499	11140	16429	19682	12127	12826		-8043	-6427	-36924	-38536	-24728	-28177	-37220	-40941		-7235	-37730	-26452.5	-39080.5		0.190769	0.994845	0.697486	1.03045
	348	3474.94	25.1	40215	40672	11417	11132	16379	19810	12029	12883		-7923	-6556	-37006	-38544	-24778	-28049	-37318	-40884		-7239.5	-37775	-26413.5	-39101		0.190887	0.996032	0.696458	1.03099
	349	3484.96	25	40196	40912	11291	11092	16521	19715	12113	12731		-7942	-6316	-37132	-38584	-24636	-28144	-37234	-41036		-7129	-37858	-26390	-39135		0.187974	0.99822	0.695838	1.03189
	350	3494.97	25.1	40020	40686	11385	11152	16454	19759	12071	12756		-8118	-6542	-37038	-38524	-24703	-28100	-37276	-41011		-7330	-37781	-26401.5	-39143.5		0.193274	0.99619	0.696141	1.03212
	351	3504.98	25	40149	40933	11288	11092	16494	19746	12099	12681		-7989	-6295	-37135	-38584	-24663	-28113	-37248	-41086		-7142	-37859.5	-26388	-39167		0.188317	0.99826	0.695785	1.03274
	352	3514.99	25	40136	40877	11375	11124	16291	19772	12061	12857		-8002	-6351	-37048	-38552	-24866	-28087	-37286	-40910		-7176.5	-37800	-26476.5	-39098		0.189226	0.996691	0.698119	1.03092
	353	3525	25	40244	40871	11324	11002	16392	19662	12012	12759		-7894	-6357	-37099	-38674	-24765	-28197	-37335	-41008		-7125.5	-37886.5	-26481	-39171.5		0.187882	0.998972	0.698237	1.03285
	354	3535.01	25.1	40001	40758	11319	11104	16363	19737	12069	12715		-8137	-6470	-37104	-38572	-24794	-28122	-37278	-41052		-7303.5	-37838	-26458	-39165		0.192575	0.997693	0.697631	1.03268
	355	3545.02	25	40150	40856	11416	11005	16283	19706	12009	12672		-7988	-6372	-37007	-38671	-24874	-28153	-37338	-41095		-7180	-37839	-26513.5	-39216.5		0.189319	0.997719	0.699094	1.03404
	356	3555.04	25	40071	40732	11361	10992	16316	19703	12034	12786		-8067	-6496	-37062	-38684	-24841	-28156	-37313	-40981		-7281.5	-37873	-26498.5	-39147		0.191995	0.998616	0.698699	1.03221
	357	3565.05	25	40066	40731	11294	11039	16313	19699	12012	12716		-8072	-6497	-37129	-38637	-24844	-28160	-37335	-41051		-7284.5	-37883	-26502	-39193		0.192074	0.998879	0.698791	1.03342
	358	3575.05	25	39848	40538	11240	11026	16366	19580	12012	12763		-8290	-6690	-37183	-38650	-24791	-28279	-37335	-41004		-7490	-37916.5	-26535	-39169.5		0.197492	0.999763	0.699661	1.0328
	359	3585.07	25	40115	40694	11304	10977	16371	19645	11856	12689		-8023	-6534	-37119	-38699	-24786	-28214	-37491	-41078		-7278.5	-37909	-26500	-39284.5		0.191916	0.999565	0.698738	1.03583
	360	3595.08	25.1	39784	40572	11262	10986	16301	19562	12007	12710		-8354	-6656	-37161	-38690	-24856	-28297	-37340	-41057		-7505	-37925.5	-26576.5	-39198.5		0.197888	1	0.700755	1.03357
Set #2
Measuring Time	2024-02-21 15:27:24												Background substracted									Mean of technical duplicates					Normalized against UPF1-Hel
	Cycle Nr.	Time [s]	Temp. [°C]	no protein		UPF1-Hel		SLBPfl		SLBP RBD			no protein		UPF1-Hel		SLBPfl		SLBP RBD			no protein	UPF1-Hel	SLBPfl	SLBP RBD		no protein	UPF1-Hel	SLBPfl	SLBP RBD
	1	0	24.9	44529	51096	45586	46292	39241	40526	46676	46719		0	0	0	0	0	0	0	0		0	0	0	0	0	0	0	0	0
	2	10.009	24.9	44208	50851	44595	44782	38511	40565	46170	46417		-321	-245	-991	-1510	-730	39	-506	-302		-283	-1250.5	-345.5	-404	-534	0.00773996	0.0342008	0.00944931	0.0110493
	3	20.022	24.7	44347	51071	42835	43295	36998	39209	44927	45135		-182	-25	-2751	-2997	-2243	-1317	-1749	-1584		-103.5	-2874	-1780	-1666.5	-1655.5	0.00283069	0.078603	0.0486824	0.0455782
	4	30.034	24.8	44016	51023	40974	41197	35254	37724	43285	43955		-513	-73	-4612	-5095	-3987	-2802	-3391	-2764		-293	-4853.5	-3394.5	-3077.5	-3012.5	0.00801346	0.132742	0.0928385	0.0841686
	5	40.045	24.8	44304	51105	39093	39043	33904	36036	41452	42043		-225	9	-6493	-7249	-5337	-4490	-5224	-4676		-108	-6871	-4913.5	-4950	-4552.5	0.00295377	0.18792	0.134383	0.135381
	6	50.065	24.8	44169	51099	37211	37079	32152	34560	40071	40666		-360	3	-8375	-9213	-7089	-5966	-6605	-6053		-178.5	-8794	-6527.5	-6329	-5908.5	0.00488192	0.240513	0.178525	0.173096
	7	60.087	24.7	44069	51299	35232	35357	30833	33071	38657	39150		-460	203	-10354	-10935	-8408	-7455	-8019	-7569		-128.5	-10644.5	-7931.5	-7794	-7232	0.00351443	0.291124	0.216924	0.213163
	8	70.098	24.7	44310	51233	33829	33684	29551	31746	37803	38286		-219	137	-11757	-12608	-9690	-8780	-8873	-8433		-41	-12182.5	-9235	-8653	-8082	0.00112134	0.333187	0.252574	0.236657
	9	80.113	24.7	43891	51223	32257	31999	28581	30584	36715	37228		-638	127	-13329	-14293	-10660	-9942	-9961	-9491		-255.5	-13811	-10301	-9726	-9168.5	0.00698784	0.377726	0.281729	0.266003
	10	90.125	24.7	44077	51111	30892	30746	27396	29455	35789	36334		-452	15	-14694	-15546	-11845	-11071	-10887	-10385		-218.5	-15120	-11458	-10636	-10010.5	0.0059759	0.413527	0.313373	0.290891
	11	100.135	24.7	44278	51277	29578	29495	26481	28467	35047	35679		-251	181	-16008	-16797	-12760	-12059	-11629	-11040		-35	-16402.5	-12409.5	-11334.5	-10746	0.000957239	0.448603	0.339396	0.309995
	12	110.152	24.7	44149	51430	28687	28545	25688	27595	34059	34666		-380	334	-16899	-17747	-13553	-12931	-12617	-12053		-23	-17323	-13242	-12335	-11584.5	0.000629043	0.473778	0.362164	0.337358
	13	120.166	24.7	44217	51259	27667	27526	24849	26983	33256	33833		-312	163	-17919	-18766	-14392	-13543	-13420	-12886		-74.5	-18342.5	-13967.5	-13153	-12507	0.00203755	0.501661	0.382007	0.35973
	14	130.187	24.7	44028	51302	26739	26661	24187	26244	32431	33305		-501	206	-18847	-19631	-15054	-14282	-14245	-13414		-147.5	-19239	-14668	-13829.5	-13260	0.00403408	0.52618	0.401165	0.378232
	15	140.195	24.7	44081	51185	25947	25924	23776	25533	31856	32565		-448	89	-19639	-20368	-15465	-14993	-14820	-14154		-179.5	-20003.5	-15229	-14487	-13827.5	0.00490927	0.547089	0.416508	0.396215
	16	150.211	24.7	43961	51351	25384	25258	23210	24962	31147	31702		-568	255	-20202	-21034	-16031	-15564	-15529	-15017		-156.5	-20618	-15797.5	-15273	-14647.5	0.00428022	0.563896	0.432057	0.417712
	17	160.222	24.7	44057	50981	24877	24736	22716	24454	30286	31042		-472	-115	-20709	-21556	-16525	-16072	-16390	-15677		-293.5	-21132.5	-16298.5	-16033.5	-15170	0.00802713	0.577967	0.445759	0.438511
	18	170.231	24.8	43829	51025	24346	24181	22335	23976	29681	30396		-700	-71	-21240	-22111	-16906	-16550	-16995	-16323		-385.5	-21675.5	-16728	-16659	-15794.5	0.0105433	0.592818	0.457505	0.455618
	19	180.244	24.8	43965	50922	23888	23675	21929	23404	29062	29815		-564	-174	-21698	-22617	-17312	-17122	-17614	-16904		-369	-22157.5	-17217	-17259	-16433.5	0.010092	0.606001	0.470879	0.472028
	20	190.255	24.8	43831	51116	23397	23335	21755	23161	28413	29177		-698	20	-22189	-22957	-17486	-17365	-18263	-17542		-339	-22573	-17425.5	-17902.5	-17124.5	0.00927154	0.617364	0.476582	0.489628
	21	200.269	24.8	44096	50991	23054	23009	21381	22822	27858	28563		-433	-105	-22532	-23283	-17860	-17704	-18818	-18156		-269	-22907.5	-17782	-18487	-17541.5	0.00735706	0.626513	0.486332	0.505614
	22	210.281	24.8	43776	50947	22735	22705	21145	22439	27370	28130		-753	-149	-22851	-23587	-18096	-18087	-19306	-18589		-451	-23219	-18091.5	-18947.5	-18085.5	0.0123347	0.635032	0.494797	0.518208
	23	220.295	24.8	43991	50995	22453	22384	20760	22255	26992	27458		-538	-101	-23133	-23908	-18481	-18271	-19684	-19261		-319.5	-23520.5	-18376	-19472.5	-18607	0.00873822	0.643278	0.502578	0.532567
	24	230.308	24.8	43890	51062	22181	22126	20680	22009	26552	27060		-639	-34	-23405	-24166	-18561	-18517	-20124	-19659		-336.5	-23785.5	-18539	-19891.5	-19037	0.00920317	0.650526	0.507036	0.544026
	25	240.328	24.8	43787	50810	21800	21865	20387	21595	26027	26716		-742	-286	-23786	-24427	-18854	-18931	-20649	-20003		-514	-24106.5	-18892.5	-20326	-19449.5	0.0140577	0.659305	0.516704	0.55591
	26	250.349	24.9	43903	50979	21555	21563	20217	21429	25634	26255		-626	-117	-24031	-24729	-19024	-19097	-21042	-20464		-371.5	-24380	-19060.5	-20753	-19959.5	0.0101604	0.666785	0.521299	0.567588
	27	260.354	24.9	43809	50573	21450	21467	20032	21149	25116	25742		-720	-523	-24136	-24825	-19209	-19377	-21560	-20977		-621.5	-24480.5	-19293	-21268.5	-20226	0.0169978	0.669534	0.527657	0.581687
	28	270.369	24.9	43738	50588	21185	21107	19855	21043	24733	25224		-791	-508	-24401	-25185	-19386	-19483	-21943	-21495		-649.5	-24793	-19434.5	-21719	-20642	0.0177636	0.678081	0.531527	0.594008
[truncated: 695 more rows]

## Sheet: Figure 5E
Raw data Figure 5E - Fluorescence anisotropy of SLBPfl on histone SL RNA
RNA: SL26
	Protein conc. [nM]	Dataset 1		Dataset 2		Dataset 2
[truncated: 48 more rows]

## Sheet: Figure 6A+B
Set #1	Measurement time		2023-12-13 16:31:14								excluded C11			Background substracted											Mean of technical duplicates								Normalized against UPF1-Hel
[truncated: 1,085 more rows]

[truncated: 4 more sheets: Sup. Figure 1A, Sup. Figure 2D, Sup.Figure 5D, Sup. Figure 7E]
